# Supplementary material for: Exosomal miRNAs as Potential Biomarkers to Monitor Phosphodiesterase 5 Inhibitor Induced Anti-Fibrotic Effects on CCl4 Treated Rats
Source: Int J Mol Sci. 2020 Dec 31;22(1):382. doi: 10.3390/ijms22010382 (PMC7795540; doi:10.3390/ijms22010382)
Supplement: Supplementary file 1 [file ijms-22-00382-s001.zip]

Archive with 4 entries (3 files):
- ijms-1036920-supplementary/
- ijms-1036920-supplementary/ijms-1036920-supplementary.docx
- ijms-1036920-supplementary/TableS1.xlsx
- ijms-1036920-supplementary/TableS2.xlsx
