# Supplementary material for: Exosomal miRNAs as Potential Biomarkers to Monitor Phosphodiesterase 5 Inhibitor Induced Anti-Fibrotic Effects on CCl4 Treated Rats
Source: Int J Mol Sci. 2020 Dec 31;22(1):382. doi: 10.3390/ijms22010382 (PMC7795540; doi:10.3390/ijms22010382)
Supplement: Supplementary file 1 [file ijms-22-00382-s001.zip › ijms-1036920-supplementary/TableS1.xlsx]

## Sheet: Sheet1
Table S1. Up-regulated hepatic mRNA expression in CCl4 treated rats compared to control animals
Gene name	Gene description	logFC:CCl4 vehicle / No CCl4	FC: CCl4 vehicle / No CCl4	P.Value: CCl4 vehicle / No CCl4	adj.P.Val:CCl4 vehicle / No CCl4
Postn	periostin, osteoblast specific factor [Source:RGD Symbol;Acc:1305285]	6.86608	116.653	0.00398098	0.0184298
Cthrc1	collagen triple helix repeat containing 1 [Source:RGD Symbol;Acc:628801]	6.24669	75.9347	6.73362e-05	0.00110426
Stac2	SH3 and cysteine rich domain 2 [Source:RGD Symbol;Acc:1305548]	5.82395	56.648	1.45103e-07	3.68931e-05
Trem2	triggering receptor expressed on myeloid cells 2 [Source:RGD Symbol;Acc:1309841]	5.76243	54.2829	2.16601e-06	0.000145469
Slc4a5	solute carrier family 4, sodium bicarbonate cotransporter, member 5 [Source:RGD Symbol;Acc:1303009]	5.65721	50.4651	3.31845e-07	5.49765e-05
Acot1	acyl-CoA thioesterase 1 [Source:RGD Symbol;Acc:70894]	5.5768	47.7291	0.00377334	0.0177061
Mmp12	matrix metallopeptidase 12 [Source:RGD Symbol;Acc:620195]	5.23385	37.6311	1.52731e-06	0.000122697
Cd300lb	CD300 molecule-like family member b [Source:RGD Symbol;Acc:1583718]	4.95266	30.967	2.09294e-06	0.000143779
Ptgs2	prostaglandin-endoperoxide synthase 2 [Source:RGD Symbol;Acc:620349]	4.58443	23.9911	2.68371e-06	0.000162524
Lilrb4	leukocyte immunoglobulin-like receptor, subfamily B, member 4 [Source:RGD Symbol;Acc:1359090]	4.47283	22.2052	1.33347e-06	0.000111354
Htr2b	5-hydroxytryptamine (serotonin) receptor 2B, G protein-coupled [Source:RGD Symbol;Acc:61801]	4.44552	21.7888	8.1516e-06	0.000325372
Cenpw	centromere protein W [Source:RGD Symbol;Acc:1593465]	4.43456	21.624	0.000750901	0.00559014
Diaph3	diaphanous-related formin 3 [Source:RGD Symbol;Acc:1593287]	4.3904	20.972	0.000911893	0.006409
Srpx2	sushi-repeat-containing protein, X-linked 2 [Source:RGD Symbol;Acc:1562444]	4.21906	18.6236	3.39923e-07	5.53159e-05
Fcrl2	Fc receptor-like 2 [Source:RGD Symbol;Acc:1306885]	4.14251	17.6612	4.01043e-05	0.000805449
Ncam1	neural cell adhesion molecule 1 [Source:RGD Symbol;Acc:67378]	4.10895	17.2551	3.23569e-05	0.000700863
Troap	trophinin associated protein [Source:RGD Symbol;Acc:1306870]	4.0912	17.0441	2.19948e-05	0.000559479
Spp1	secreted phosphoprotein 1 [Source:RGD Symbol;Acc:3752]	4.06314	16.7158	8.65255e-06	0.000332808
Sgol2	shugoshin-like 2 (S. pombe) [Source:RGD Symbol;Acc:1308450]	4.05765	16.6523	2.63939e-05	0.00062723
Col11a1	collagen, type XI, alpha 1 [Source:RGD Symbol;Acc:2372]	4.04684	16.528	0.00148138	0.00910659
Anln	anillin, actin binding protein [Source:RGD Symbol;Acc:1561367]	4.00867	16.0964	3.49043e-05	0.000735946
Pttg1	pituitary tumor-transforming 1 [Source:RGD Symbol;Acc:68359]	3.92507	15.1902	0.000529546	0.00430867
Knstrn	kinetochore-localized astrin/SPAG5 binding protein [Source:RGD Symbol;Acc:1303240]	3.82533	14.1756	0.000131344	0.00169083
Ckap2	cytoskeleton associated protein 2 [Source:RGD Symbol;Acc:1311631]	3.80011	13.9299	0.000200887	0.00225301
Rasl11b	RAS-like family 11 member B [Source:RGD Symbol;Acc:1303099]	3.7975	13.9047	1.29148e-06	0.000110018
Cdkn3	cyclin-dependent kinase inhibitor 3 [Source:RGD Symbol;Acc:1307781]	3.725	13.2232	0.000382268	0.00347307
Kif4a	kinesin family member 4A [Source:RGD Symbol;Acc:620526]	3.70411	13.0331	0.000102477	0.00144726
Col1a1	collagen, type I, alpha 1 [Source:RGD Symbol;Acc:61817]	3.69586	12.9588	1.6124e-08	9.08102e-06
Ncapg	non-SMC condensin I complex, subunit G [Source:RGD Symbol;Acc:1562646]	3.6804	12.8207	0.000858453	0.00615265
Kif20a	kinesin family member 20A [Source:RGD Symbol;Acc:1307695]	3.67029	12.7312	9.15754e-05	0.00135159
Oip5	Opa interacting protein 5 [Source:MGI Symbol;Acc:MGI:1917895]	3.66958	12.7249	1.935e-05	0.00052524
Clec7a	C-type lectin domain family 7, member A [Source:RGD Symbol;Acc:1565140]	3.66947	12.7239	5.30121e-07	6.93694e-05
Ccnb1	cyclin B1 [Source:RGD Symbol;Acc:2291]	3.66678	12.7002	0.000246411	0.00258916
Ccdc146	coiled-coil domain containing 146 [Source:RGD Symbol;Acc:1559535]	3.66627	12.6957	0.00490809	0.0213424
Cep55	centrosomal protein 55 [Source:RGD Symbol;Acc:1305340]	3.66119	12.6511	0.00271758	0.0139993
Ttk	Ttk protein kinase [Source:RGD Symbol;Acc:1305558]	3.65987	12.6395	6.00094e-05	0.00103351
Hjurp	Holliday junction recognition protein [Source:RGD Symbol;Acc:1305846]	3.65595	12.6052	3.5831e-05	0.000749263
Foxp3	forkhead box P3 [Source:RGD Symbol;Acc:1562112]	3.65419	12.5898	1.21402e-05	0.000408743
Pla2g7	phospholipase A2, group VII (platelet-activating factor acetylhydrolase, plasma) [Source:RGD Symbol;Acc:1310734]	3.65403	12.5885	5.31667e-09	5.37646e-06
Gpr34	G protein-coupled receptor 34 [Source:RGD Symbol;Acc:1563681]	3.62561	12.3429	8.60266e-07	8.51691e-05
Pif1	PIF1 5'-to-3' DNA helicase [Source:RGD Symbol;Acc:1586053]	3.60974	12.2079	4.26335e-05	0.000832533
Gpnmb	glycoprotein (transmembrane) nmb [Source:RGD Symbol;Acc:71008]	3.60491	12.1671	4.69513e-10	1.05865e-06
Cenpt	centromere protein T [Source:RGD Symbol;Acc:1309383]	3.59491	12.083	3.65909e-06	0.00020106
Cfap44	cilia and flagella associated protein 44 [Source:RGD Symbol;Acc:1559942]	3.59398	12.0752	0.000160927	0.0019284
Blnk	B-cell linker [Source:RGD Symbol;Acc:1561933]	3.58998	12.0418	7.73251e-08	2.8169e-05
Cep72	centrosomal protein 72 [Source:RGD Symbol;Acc:1566336]	3.56232	11.8131	0.000126593	0.00165746
Slc5a9	solute carrier family 5 (sodium/sugar cotransporter), member 9 [Source:RGD Symbol;Acc:1311383]	3.55804	11.7782	0.00514947	0.0220669
Kif18b	kinesin family member 18B [Source:RGD Symbol;Acc:1310360]	3.55266	11.7343	3.22444e-05	0.000700161
Nusap1	nucleolar and spindle associated protein 1 [Source:RGD Symbol;Acc:1305764]	3.55171	11.7266	4.3356e-05	0.000839587
Dlgap5	discs, large (Drosophila) homolog-associated protein 5 [Source:RGD Symbol;Acc:1311247]	3.54995	11.7123	3.96733e-05	0.000801869
C7	complement component 7 [Source:MGI Symbol;Acc:MGI:88235]	3.53019	11.5529	1.17254e-07	3.30735e-05
Cenpe	centromere protein E [Source:RGD Symbol;Acc:1307115]	3.51582	11.4384	0.000223235	0.00241562
Cdk1	cyclin-dependent kinase 1 [Source:RGD Symbol;Acc:2319]	3.50435	11.3479	6.92928e-05	0.00112761
Pbk	PDZ binding kinase [Source:RGD Symbol;Acc:1309565]	3.49659	11.287	1.20216e-05	0.000405823
Ube2c	ubiquitin-conjugating enzyme E2C [Source:RGD Symbol;Acc:1305382]	3.48651	11.2084	6.01917e-05	0.00103422
Ube2t	ubiquitin-conjugating enzyme E2T [Source:RGD Symbol;Acc:1310816]	3.46218	11.0209	3.98274e-06	0.000210197
Ccna2	cyclin A2 [Source:RGD Symbol;Acc:621059]	3.45845	10.9925	7.32425e-05	0.00116063
Kif22	kinesin family member 22 [Source:RGD Symbol;Acc:1311886]	3.45359	10.9555	8.99981e-05	0.00133608
Ect2	epithelial cell transforming 2 [Source:RGD Symbol;Acc:1308524]	3.4242	10.7346	0.00062777	0.00492173
Ltbp2	latent transforming growth factor beta binding protein 2 [Source:RGD Symbol;Acc:68380]	3.42326	10.7276	8.09623e-07	8.4234e-05
Card14	caspase recruitment domain family, member 14 [Source:RGD Symbol;Acc:1591135]	3.42278	10.7241	5.90517e-06	0.000260258
Nek2l1	NIMA (never in mitosis gene a)-related kinase 2-like 1 [Source:RGD Symbol;Acc:1582899]	3.41233	10.6467	0.0011941	0.0077837
Cd207	CD207 molecule, langerin [Source:RGD Symbol;Acc:1565913]	3.40716	10.6086	0.0034107	0.0164608
Cenpi	centromere protein I [Source:RGD Symbol;Acc:2631]	3.4066	10.6044	0.000100113	0.0014278
Ssc5d	scavenger receptor cysteine rich family, 5 domains [Source:RGD Symbol;Acc:1565772]	3.40584	10.5989	1.39718e-06	0.000115911
Fam83d	family with sequence similarity 83, member D [Source:RGD Symbol;Acc:1565583]	3.39923	10.5504	5.51011e-05	0.000974093
Hacd4	3-hydroxyacyl-CoA dehydratase 4 [Source:RGD Symbol;Acc:1310339]	3.39251	10.5014	1.54849e-06	0.000123616
Kif23	kinesin family member 23 [Source:RGD Symbol;Acc:1308596]	3.38952	10.4797	0.000113448	0.00153682
Cyp2c24	cytochrome P450, family 2, subfamily c, polypeptide 24 [Source:RGD Symbol;Acc:1563697]	3.38272	10.4304	0.00491176	0.021351
Nnat	neuronatin [Source:RGD Symbol;Acc:620155]	3.3738	10.3661	0.0024118	0.0129114
Loxl1	lysyl oxidase-like 1 [Source:RGD Symbol;Acc:1308752]	3.3724	10.356	4.56502e-06	0.000225462
Ndc80	NDC80 kinetochore complex component [Source:RGD Symbol;Acc:1310154]	3.36458	10.3	5.69033e-05	0.000990774
Klra5	killer cell lectin-like receptor, subfamily A, member 5 [Source:RGD Symbol;Acc:735134]	3.36163	10.279	0.000354514	0.00328456
Cenpf	centromere protein F [Source:RGD Symbol;Acc:628667]	3.35855	10.2571	8.35155e-05	0.00127565
Tacr3	tachykinin receptor 3 [Source:RGD Symbol;Acc:3810]	3.35603	10.2392	0.000847829	0.00609026
Efcc1	EF-hand and coiled-coil domain containing 1 [Source:RGD Symbol;Acc:1596494]	3.35531	10.2341	1.55039e-05	0.00047534
Figf	c-fos induced growth factor [Source:RGD Symbol;Acc:620695]	3.34969	10.1943	1.03284e-05	0.000372222
Psca	prostate stem cell antigen [Source:RGD Symbol;Acc:1594221]	3.34935	10.1919	0.00113804	0.00751068
Sgol1	shugoshin-like 1 (S. pombe) [Source:RGD Symbol;Acc:1593238]	3.34239	10.1429	0.000229517	0.00246776
Arhgap20	Rho GTPase activating protein 20 [Source:RGD Symbol;Acc:1303160]	3.34168	10.1378	8.52845e-07	8.51691e-05
Kif2c	kinesin family member 2C [Source:RGD Symbol;Acc:620239]	3.33464	10.0885	1.9366e-05	0.00052524
Clec5a	C-type lectin domain family 5, member A [Source:RGD Symbol;Acc:1584755]	3.32928	10.0511	8.48699e-05	0.0012847
Cdca3	cell division cycle associated 3 [Source:RGD Symbol;Acc:1359093]	3.32618	10.0295	0.000119582	0.00159271
Stil	Scl/Tal1 interrupting locus [Source:RGD Symbol;Acc:1304972]	3.32421	10.0158	2.47992e-05	0.00060238
Aurkb	aurora kinase B [Source:RGD Symbol;Acc:621625]	3.32375	10.0126	2.19345e-05	0.000559065
Olr1	oxidized low density lipoprotein (lectin-like) receptor 1 [Source:RGD Symbol;Acc:620515]	3.31861	9.97701	0.000762014	0.00564308
Bcat1	branched chain amino acid transaminase 1, cytosolic [Source:RGD Symbol;Acc:2195]	3.31477	9.95048	0.000421727	0.0036882
Bub1b	BUB1 mitotic checkpoint serine/threonine kinase B [Source:RGD Symbol;Acc:619791]	3.31169	9.92926	0.000217579	0.0023808
Mastl	microtubule associated serine/threonine kinase-like [Source:RGD Symbol;Acc:1309186]	3.30403	9.87671	0.000222246	0.00241108
Prc1	protein regulator of cytokinesis 1 [Source:RGD Symbol;Acc:1311754]	3.29797	9.83534	4.88698e-05	0.000901606
Arhgef39	Rho guanine nucleotide exchange factor (GEF) 39 [Source:RGD Symbol;Acc:1310376]	3.27837	9.7026	4.5101e-05	0.000854429
Kif24	kinesin family member 24 [Source:RGD Symbol;Acc:1307723]	3.27534	9.68221	0.000363108	0.00333494
Ticrr	TOPBP1-interacting checkpoint and replication regulator [Source:RGD Symbol;Acc:1308541]	3.27507	9.68046	0.000279151	0.00283461
Traip	TRAF-interacting protein [Source:RGD Symbol;Acc:1309761]	3.26374	9.60467	0.000118473	0.00158126
Ncs1	neuronal calcium sensor 1 [Source:RGD Symbol;Acc:68417]	3.26354	9.60337	0.00324083	0.0159133
Ccdc68	coiled-coil domain containing 68 [Source:RGD Symbol;Acc:1561424]	3.24979	9.51224	0.000455135	0.00391663
Xkr5	XK, Kell blood group complex subunit-related family, member 5 [Source:RGD Symbol;Acc:1359335]	3.23946	9.44439	3.44217e-05	0.000729406
Nol3	nucleolar protein 3 (apoptosis repressor with CARD domain) [Source:RGD Symbol;Acc:708558]	3.22043	9.32063	9.34972e-05	0.00137039
Prr11	proline rich 11 [Source:RGD Symbol;Acc:1561541]	3.21896	9.31117	0.000479285	0.00403152
Mki67	marker of proliferation Ki-67 [Source:RGD Symbol;Acc:1305476]	3.21662	9.29607	1.4617e-06	0.000119442
Hmmr	hyaluronan mediated motility receptor (RHAMM) [Source:RGD Symbol;Acc:2805]	3.21286	9.27188	0.000220178	0.00240096
Cdca2	cell division cycle associated 2 [Source:RGD Symbol;Acc:1311003]	3.20455	9.21864	9.19261e-05	0.00135519
Gas2l3	growth arrest-specific 2 like 3 [Source:RGD Symbol;Acc:1594151]	3.19947	9.18622	3.39762e-05	0.000723591
Mcoln2	mucolipin 2 [Source:RGD Symbol;Acc:1308884]	3.19895	9.18289	0.000878394	0.0062392
Anlnl1	anillin, actin binding protein-like 1 [Source:RGD Symbol;Acc:1566097]	3.19892	9.18271	0.000411869	0.00363803
Parpbp	PARP1 binding protein [Source:RGD Symbol;Acc:2314264]	3.18331	9.08392	0.000168835	0.00199909
Dcx	doublecortin [Source:RGD Symbol;Acc:620670]	3.17891	9.0562	0.000102405	0.00144726
Cenpq	centromere protein Q [Source:MGI Symbol;Acc:MGI:1933744]	3.17809	9.05108	6.18973e-05	0.00105176
Sfrp1	secreted frizzled-related protein 1 [Source:RGD Symbol;Acc:621074]	3.17399	9.02542	7.28706e-06	0.000299335
Cdc20	cell division cycle 20 [Source:RGD Symbol;Acc:620477]	3.1714	9.00922	2.76098e-05	0.000645399
Fblim1	filamin binding LIM protein 1 [Source:RGD Symbol;Acc:1359551]	3.16504	8.96958	3.27147e-06	0.00018621
Depdc1b	DEP domain containing 1B [Source:RGD Symbol;Acc:1305799]	3.1648	8.9681	1.76591e-05	0.000504267
B3galnt1	beta-1,3-N-acetylgalactosaminyltransferase 1 (globoside blood group) [Source:RGD Symbol;Acc:1304797]	3.15873	8.93045	1.41138e-06	0.000116329
Adamtsl2	ADAMTS-like 2 [Source:RGD Symbol;Acc:1305459]	3.1578	8.92465	5.26252e-11	2.44743e-07
Shcbp1	Shc SH2-domain binding protein 1 [Source:RGD Symbol;Acc:1590844]	3.15775	8.92434	0.000312705	0.00303221
Cpxm2	carboxypeptidase X (M14 family), member 2 [Source:RGD Symbol;Acc:1310955]	3.14573	8.85034	1.23369e-05	0.000410398
Capn6	calpain 6 [Source:RGD Symbol;Acc:70960]	3.13485	8.78382	8.98091e-06	0.000339799
Alox5	arachidonate 5-lipoxygenase [Source:RGD Symbol;Acc:2096]	3.1323	8.7683	0.00238119	0.0128062
Cyp1b1	cytochrome P450, family 1, subfamily b, polypeptide 1 [Source:RGD Symbol;Acc:2460]	3.12418	8.7191	0.0130214	0.0434376
Tox3	TOX high mobility group box family member 3 [Source:RGD Symbol;Acc:1311529]	3.12396	8.71778	0.000250092	0.002617
Atp1a3	ATPase, Na+/K+ transporting, alpha 3 polypeptide [Source:RGD Symbol;Acc:2169]	3.12275	8.71045	0.00200365	0.0112832
Fam64a	family with sequence similarity 64, member A [Source:RGD Symbol;Acc:1308747]	3.11911	8.68853	0.00415502	0.0189575
Fndc1	fibronectin type III domain containing 1 [Source:RGD Symbol;Acc:1310640]	3.11067	8.63786	0.00247413	0.0131343
Tubb6	tubulin, beta 6 class V [Source:RGD Symbol;Acc:1305887]	3.09906	8.56859	0.000108207	0.0014929
Nuf2	NUF2, NDC80 kinetochore complex component [Source:RGD Symbol;Acc:1307952]	3.09077	8.51954	0.000108184	0.0014929
Plk1	polo-like kinase 1 [Source:RGD Symbol;Acc:3352]	3.0839	8.47905	0.000157012	0.00189264
Spag5	sperm associated antigen 5 [Source:RGD Symbol;Acc:620152]	3.08303	8.47391	0.000161011	0.0019284
Col7a1	collagen, type VII, alpha 1 [Source:RGD Symbol;Acc:1311417]	3.07387	8.42029	6.89088e-05	0.00112424
Fabp4	fatty acid binding protein 4, adipocyte [Source:RGD Symbol;Acc:69309]	3.07127	8.40513	0.000240961	0.00254881
Trim59	tripartite motif-containing 59 [Source:RGD Symbol;Acc:1311956]	3.06807	8.38648	0.00047292	0.00399974
Ska1	spindle and kinetochore associated complex subunit 1 [Source:RGD Symbol;Acc:1310784]	3.06466	8.3667	7.82021e-05	0.00121496
Rbbp8nl	RBBP8 N-terminal like [Source:MGI Symbol;Acc:MGI:3606212]	3.0508	8.28673	0.000785009	0.00576961
Iqgap3	IQ motif containing GTPase activating protein 3 [Source:RGD Symbol;Acc:1305951]	3.04744	8.26743	2.22512e-05	0.00056487
Mapk4	mitogen-activated protein kinase 4 [Source:RGD Symbol;Acc:3047]	3.04622	8.26047	0.000608816	0.00481177
Ankle1	ankyrin repeat and LEM domain containing 1 [Source:RGD Symbol;Acc:1308184]	3.04389	8.24712	2.02712e-05	0.000537259
Arhgap11a	Rho GTPase activating protein 11A [Source:RGD Symbol;Acc:1309107]	3.03538	8.19859	2.61864e-05	0.000625957
Gem	GTP binding protein overexpressed in skeletal muscle [Source:RGD Symbol;Acc:1307386]	3.03184	8.17853	5.61169e-06	0.000254431
Mfap2	microfibrillar-associated protein 2 [Source:RGD Symbol;Acc:1306031]	3.01346	8.075	1.06168e-06	9.69494e-05
Top2a	topoisomerase (DNA) II alpha [Source:RGD Symbol;Acc:62048]	3.01129	8.06286	2.07867e-06	0.000143779
Sapcd2	suppressor APC domain containing 2 [Source:RGD Symbol;Acc:1590629]	3.00346	8.01921	0.000683578	0.00524904
Adcy2	adenylate cyclase 2 (brain) [Source:RGD Symbol;Acc:619965]	2.99208	7.95622	0.000108961	0.00149781
Kif20b	kinesin family member 20B [Source:RGD Symbol;Acc:1308497]	2.9761	7.86858	0.000190534	0.00217878
Usp13	ubiquitin specific peptidase 13 [Source:RGD Symbol;Acc:1306044]	2.97282	7.85068	0.000351321	0.0032669
Ms4a18	membrane-spanning 4-domains, subfamily A, member 18 [Source:RGD Symbol;Acc:2323808]	2.96861	7.82784	0.00813868	0.0310099
Spink1	serine peptidase inhibitor, Kazal type 1 [Source:RGD Symbol;Acc:3749]	2.95946	7.77832	0.00378892	0.0177595
Ypel4	yippee-like 4 [Source:RGD Symbol;Acc:1560142]	2.95725	7.7664	9.71674e-05	0.00140337
Itga8	integrin, alpha 8 [Source:RGD Symbol;Acc:621634]	2.95724	7.76635	1.24927e-06	0.000107141
Ppic	peptidylprolyl isomerase C [Source:RGD Symbol;Acc:1303221]	2.95652	7.76247	1.2383e-07	3.38613e-05
Igdcc4	immunoglobulin superfamily, DCC subclass, member 4 [Source:RGD Symbol;Acc:1310919]	2.95462	7.7523	7.10565e-06	0.000295712
Depdc1	DEP domain containing 1 [Source:RGD Symbol;Acc:1306987]	2.94841	7.71896	0.000125649	0.00164929
Cenph	centromere protein H [Source:RGD Symbol;Acc:1583506]	2.94095	7.67917	0.000127132	0.00165746
Melk	maternal embryonic leucine zipper kinase [Source:RGD Symbol;Acc:1308974]	2.92269	7.58261	8.37794e-05	0.00127661
Racgap1	Rac GTPase-activating protein 1 [Source:RGD Symbol;Acc:1305912]	2.91552	7.54498	0.000311281	0.0030295
Exo1	exonuclease 1 [Source:RGD Symbol;Acc:1309465]	2.91419	7.53804	0.00031157	0.0030295
Pi16	peptidase inhibitor 16 [Source:RGD Symbol;Acc:1304760]	2.91103	7.52155	3.99249e-06	0.000210197
Ncaph	non-SMC condensin I complex, subunit H [Source:RGD Symbol;Acc:1596799]	2.90595	7.49511	2.7061e-05	0.000635021
Rhbg	Rh family, B glycoprotein [Source:RGD Symbol;Acc:727813]	2.90387	7.48431	8.43154e-08	2.89247e-05
Gas7	growth arrest specific 7 [Source:RGD Symbol;Acc:621550]	2.90274	7.47847	6.6127e-05	0.00108981
Spc25	SPC25, NDC80 kinetochore complex component [Source:RGD Symbol;Acc:1307811]	2.90047	7.46672	9.77871e-05	0.00140718
Mrgprx2	MAS-related GPR, member X2 [Source:RGD Symbol;Acc:738048]	2.89928	7.46054	0.00188189	0.0108281
Sertad4	SERTA domain containing 4 [Source:RGD Symbol;Acc:1565408]	2.89774	7.45257	5.5473e-07	6.97148e-05
Edil3	EGF-like repeats and discoidin I-like domains 3 [Source:RGD Symbol;Acc:1588887]	2.88758	7.40031	0.00156664	0.00949183
Ska3	spindle and kinetochore associated complex subunit 3 [Source:RGD Symbol;Acc:1307201]	2.88273	7.37544	0.000412723	0.0036418
Htra3	HtrA serine peptidase 3 [Source:RGD Symbol;Acc:1308120]	2.87077	7.31455	2.17543e-06	0.000145469
Il13ra2	interleukin 13 receptor, alpha 2 [Source:RGD Symbol;Acc:620838]	2.8658	7.2894	0.00391037	0.0181744
Espl1	extra spindle pole bodies like 1, separase [Source:RGD Symbol;Acc:1306266]	2.85934	7.25682	0.000176516	0.00206523
Tpx2	TPX2, microtubule-associated [Source:RGD Symbol;Acc:1311894]	2.85731	7.24661	2.85103e-05	0.00065863
Adamts19	ADAM metallopeptidase with thrombospondin type 1 motif, 19 [Source:RGD Symbol;Acc:1308359]	2.85361	7.22807	2.15694e-05	0.000551466
Flrt2	fibronectin leucine rich transmembrane protein 2 [Source:RGD Symbol;Acc:1308574]	2.84423	7.18121	1.87887e-06	0.000139465
Adgrg2	adhesion G protein-coupled receptor G2 [Source:RGD Symbol;Acc:628618]	2.84243	7.17225	0.00176745	0.0103098
Ephb2	Eph receptor B2 [Source:RGD Symbol;Acc:1564232]	2.82744	7.09812	0.000477529	0.00401941
Tmeff2	transmembrane protein with EGF-like and two follistatin-like domains 2 [Source:RGD Symbol;Acc:1308839]	2.82684	7.09521	9.3599e-06	0.000349427
Epb42	erythrocyte membrane protein band 4.2 [Source:RGD Symbol;Acc:1305306]	2.8238	7.08024	6.43607e-05	0.00108203
Eme1	essential meiotic structure-specific endonuclease 1 [Source:RGD Symbol;Acc:1309067]	2.82273	7.07501	0.000238711	0.00253765
Prss35	protease, serine, 35 [Source:RGD Symbol;Acc:1311282]	2.81762	7.05001	0.0132535	0.0440481
Exnef	exonuclease NEF-sp [Source:RGD Symbol;Acc:1305412]	2.81697	7.04681	3.80696e-06	0.000206503
Wt1	Wilms tumor 1 [Source:RGD Symbol;Acc:3974]	2.81273	7.0261	2.1775e-06	0.000145469
Polq	polymerase (DNA directed), theta [Source:RGD Symbol;Acc:1309795]	2.81211	7.02312	2.7876e-06	0.000165163
Ckap2l	cytoskeleton associated protein 2-like [Source:RGD Symbol;Acc:1590645]	2.80451	6.98621	0.000528453	0.00430253
Sema3e	sema domain, immunoglobulin domain (Ig), short basic domain, secreted, (semaphorin) 3E [Source:RGD Symbol;Acc:1310973]	2.80184	6.97328	1.73381e-05	0.000500375
Ddias	DNA damage-induced apoptosis suppressor [Source:RGD Symbol;Acc:1559690]	2.80105	6.96947	0.000201775	0.0022565
Slamf9	SLAM family member 9 [Source:RGD Symbol;Acc:1305945]	2.79816	6.95555	5.48996e-07	6.9684e-05
Kifc1	kinesin family member C1 [Source:RGD Symbol;Acc:1359118]	2.77792	6.85862	5.91119e-05	0.00102083
Serpini1	serpin peptidase inhibitor, clade I (neuroserpin), member 1 [Source:RGD Symbol;Acc:619896]	2.75903	6.76939	0.000104185	0.00145802
Cpa3	carboxypeptidase A3, mast cell [Source:RGD Symbol;Acc:2390]	2.75781	6.7637	0.000636924	0.004972
Tnc	tenascin C [Source:RGD Symbol;Acc:621057]	2.75704	6.76006	0.00672805	0.027025
Fbln1	fibulin 1 [Source:RGD Symbol;Acc:1308667]	2.74409	6.69965	9.43004e-06	0.000351013
Mmp2	matrix metallopeptidase 2 [Source:RGD Symbol;Acc:621316]	2.73074	6.63796	5.78452e-11	2.44743e-07
Lypd1	Ly6/Plaur domain containing 1 [Source:RGD Symbol;Acc:1549754]	2.71892	6.5838	0.00245059	0.0130564
Slc1a7	solute carrier family 1 (glutamate transporter), member 7 [Source:RGD Symbol;Acc:1311928]	2.71833	6.58111	0.000163613	0.00195367
Bub1	BUB1 mitotic checkpoint serine/threonine kinase [Source:RGD Symbol;Acc:1311707]	2.71442	6.56328	3.73639e-05	0.000771154
Cep126	centrosomal protein 126kDa [Source:RGD Symbol;Acc:1563556]	2.69868	6.4921	0.000544462	0.00441025
Eln	elastin [Source:RGD Symbol;Acc:67394]	2.69157	6.46017	2.0628e-06	0.000143779
Bex4	brain expressed, X-linked 4 [Source:RGD Symbol;Acc:1564749]	2.6909	6.45718	0.0144085	0.0469784
Casc5	cancer susceptibility candidate 5 [Source:RGD Symbol;Acc:1307498]	2.67865	6.40256	0.000865433	0.00618444
Mrc2	mannose receptor, C type 2 [Source:RGD Symbol;Acc:1559436]	2.6762	6.39169	7.2541e-08	2.79019e-05
Colec12	collectin sub-family member 12 [Source:RGD Symbol;Acc:735039]	2.67362	6.38026	6.06741e-07	7.19753e-05
Lpl	lipoprotein lipase [Source:RGD Symbol;Acc:3017]	2.67204	6.37329	2.13884e-08	1.08881e-05
Fut7	fucosyltransferase 7 (alpha (1,3) fucosyltransferase) [Source:RGD Symbol;Acc:735019]	2.67104	6.3689	0.000111805	0.00152091
Bard1	BRCA1 associated RING domain 1 [Source:RGD Symbol;Acc:621072]	2.66972	6.36306	0.000177312	0.00207049
Gpx3	glutathione peroxidase 3 [Source:RGD Symbol;Acc:69224]	2.66396	6.33772	1.96814e-09	2.5967e-06
Ahnak2	AHNAK nucleoprotein 2 [Source:RGD Symbol;Acc:1309696]	2.66085	6.32407	0.00104664	0.00704774
Mcpt1	mast cell protease 1 [Source:RGD Symbol;Acc:3062]	2.65356	6.29216	0.000465112	0.00396231
Pik3ip1	phosphoinositide-3-kinase interacting protein 1 [Source:RGD Symbol;Acc:1311203]	2.65263	6.28814	5.08634e-07	6.7251e-05
Medag	mesenteric estrogen-dependent adipogenesis [Source:RGD Symbol;Acc:1307396]	2.6442	6.2515	0.00593385	0.0245337
Runx2	runt-related transcription factor 2 [Source:RGD Symbol;Acc:2282]	2.64266	6.2448	1.77209e-05	0.000504267
Casc4	cancer susceptibility candidate 4 [Source:RGD Symbol;Acc:1305985]	2.63653	6.21833	4.24245e-06	0.000217135
Plod2	procollagen lysine, 2-oxoglutarate 5-dioxygenase 2 [Source:RGD Symbol;Acc:3353]	2.63575	6.21496	1.51068e-05	0.000468829
Pqlc3	PQ loop repeat containing 3 [Source:RGD Symbol;Acc:1306818]	2.62564	6.17156	2.14627e-05	0.000550355
Dkk3	dickkopf WNT signaling pathway inhibitor 3 [Source:RGD Symbol;Acc:621846]	2.61711	6.13518	7.76738e-08	2.8169e-05
Svep1	sushi, von Willebrand factor type A, EGF and pentraxin domain containing 1 [Source:RGD Symbol;Acc:1588987]	2.61199	6.11348	3.33506e-07	5.49765e-05
Map1a	microtubule-associated protein 1A [Source:RGD Symbol;Acc:3042]	2.60926	6.10189	4.20964e-05	0.000827135
Cenpu	centromere protein U [Source:RGD Symbol;Acc:1562566]	2.60263	6.07391	0.000213968	0.00234939
Spsb4	splA/ryanodine receptor domain and SOCS box containing 4 [Source:RGD Symbol;Acc:1562307]	2.60075	6.06603	0.0120974	0.0410347
Kntc1	kinetochore associated 1 [Source:RGD Symbol;Acc:1307905]	2.58744	6.01032	9.66337e-05	0.00139947
Plk4	polo-like kinase 4 [Source:RGD Symbol;Acc:1305390]	2.58042	5.98112	0.000277873	0.00282842
Birc5	baculoviral IAP repeat-containing 5 [Source:RGD Symbol;Acc:70499]	2.57702	5.96705	0.000296655	0.00295097
Cdkn2c	cyclin-dependent kinase inhibitor 2C (p18, inhibits CDK4) [Source:RGD Symbol;Acc:2325]	2.5739	5.95417	7.95047e-07	8.34011e-05
Sulf1	sulfatase 1 [Source:RGD Symbol;Acc:708554]	2.57142	5.94395	2.71738e-07	4.92738e-05
Mt2A	metallothionein 2A [Source:RGD Symbol;Acc:1592345]	2.57126	5.94329	0.000591502	0.00472495
Ifnlr1	interferon, lambda receptor 1 [Source:RGD Symbol;Acc:1562689]	2.57042	5.93983	9.10666e-06	0.000343
Rgs4	regulator of G-protein signaling 4 [Source:RGD Symbol;Acc:3567]	2.56722	5.92666	0.00172797	0.0101456
Rrm2	ribonucleotide reductase M2 [Source:RGD Symbol;Acc:1598310]	2.56572	5.9205	0.000177819	0.0020745
Ica1	islet cell autoantigen 1 [Source:RGD Symbol;Acc:621465]	2.56066	5.89976	0.00173598	0.010159
Itgbl1	integrin, beta-like 1 [Source:RGD Symbol;Acc:1560635]	2.55752	5.88693	5.5065e-09	5.37646e-06
Efr3b	EFR3 homolog B [Source:RGD Symbol;Acc:1310845]	2.54951	5.85435	0.000147573	0.00181766
Bok	BCL2-related ovarian killer [Source:RGD Symbol;Acc:70984]	2.54853	5.85037	1.43172e-05	0.000457755
Kif14	kinesin family member 14 [Source:RGD Symbol;Acc:1310650]	2.54439	5.8336	0.000111298	0.0015174
Ccl21	chemokine (C-C motif) ligand 21 [Source:RGD Symbol;Acc:1311996]	2.54266	5.82663	5.89101e-06	0.000260258
Gria3	glutamate receptor, ionotropic, AMPA 3 [Source:RGD Symbol;Acc:70958]	2.54023	5.81684	4.51261e-07	6.51038e-05
Slc7a1	solute carrier family 7 (cationic amino acid transporter, y+ system), member 1 [Source:RGD Symbol;Acc:3716]	2.53004	5.77588	4.17614e-05	0.000825738
Rad51	RAD51 recombinase [Source:RGD Symbol;Acc:1563603]	2.52882	5.77099	3.06768e-05	0.000684324
Cenpk	centromere protein K [Source:RGD Symbol;Acc:1310461]	2.52771	5.76654	1.23126e-05	0.000410398
Cd8b	CD8b molecule [Source:RGD Symbol;Acc:2317]	2.52623	5.76066	0.000784054	0.00576593
Tm4sf19	transmembrane 4 L six family member 19 [Source:RGD Symbol;Acc:1560486]	2.52032	5.73708	0.00107751	0.00719778
Pkmyt1	protein kinase, membrane associated tyrosine/threonine 1 [Source:RGD Symbol;Acc:1305434]	2.51978	5.73495	2.2656e-06	0.000146721
Vcan	versican [Source:RGD Symbol;Acc:619940]	2.51539	5.71752	0.000927925	0.00648625
Mapk13	mitogen activated protein kinase 13 [Source:RGD Symbol;Acc:3045]	2.50794	5.68808	5.29154e-05	0.000944663
Gpc1	glypican 1 [Source:RGD Symbol;Acc:61853]	2.50548	5.67838	0.00733643	0.0287054
S100g	S100 calcium binding protein G [Source:RGD Symbol;Acc:2253]	2.49677	5.64421	0.014932	0.0482147
Prrt1	proline-rich transmembrane protein 1 [Source:RGD Symbol;Acc:1359348]	2.4959	5.64078	6.81259e-07	7.72073e-05
Cxcl13	chemokine (C-X-C motif) ligand 13 [Source:RGD Symbol;Acc:1564256]	2.49029	5.6189	0.000714222	0.00542526
Mmp24	matrix metallopeptidase 24 [Source:RGD Symbol;Acc:620202]	2.48961	5.61625	7.16491e-05	0.00114764
Cyfip2	cytoplasmic FMR1 interacting protein 2 [Source:RGD Symbol;Acc:1305048]	2.488	5.61	0.00106916	0.00715638
Cpxm1	carboxypeptidase X (M14 family), member 1 [Source:RGD Symbol;Acc:1306937]	2.48701	5.60616	9.41726e-07	9.05556e-05
Igsf10	immunoglobulin superfamily, member 10 [Source:RGD Symbol;Acc:735030]	2.48373	5.59341	1.76689e-07	3.86675e-05
Cilp	cartilage intermediate layer protein, nucleotide pyrophosphohydrolase [Source:RGD Symbol;Acc:1305124]	2.48027	5.58001	0.00396903	0.0183999
Rad54l	RAD54 like (S. cerevisiae) [Source:RGD Symbol;Acc:1310600]	2.47908	5.57541	0.00106946	0.00715638
Thbs3	thrombospondin 3 [Source:RGD Symbol;Acc:1596780]	2.47453	5.55787	4.87709e-05	0.000901091
Lrrc17	leucine rich repeat containing 17 [Source:RGD Symbol;Acc:1560165]	2.46901	5.53665	0.000184556	0.00213349
Mybl2	myeloblastosis oncogene-like 2 [Source:RGD Symbol;Acc:1308474]	2.46805	5.53297	0.000254685	0.00264977
Ptprv	protein tyrosine phosphatase, receptor type, V [Source:RGD Symbol;Acc:621123]	2.45019	5.46488	0.00043318	0.00376858
Cldn6	claudin 6 [Source:RGD Symbol;Acc:1308837]	2.44946	5.46212	0.00433789	0.0195946
Ceacam16	carcinoembryonic antigen-related cell adhesion molecule 16 [Source:RGD Symbol;Acc:1306386]	2.44911	5.46078	3.28565e-05	0.000706861
L1cam	L1 cell adhesion molecule [Source:RGD Symbol;Acc:619777]	2.44837	5.45799	0.000472986	0.00399974
Lyz2	lysozyme 2 [Source:RGD Symbol;Acc:3026]	2.44802	5.45668	9.0529e-08	2.94637e-05
Pf4	platelet factor 4 [Source:RGD Symbol;Acc:3305]	2.44608	5.44932	0.00107799	0.00719778
St6galnac2	ST6 (alpha-N-acetyl-neuraminyl-2,3-beta-galactosyl-1,3)-N-acetylgalactosaminide alpha-2,6-sialyltransferase 2 [Source:RGD Symbol;Acc:1560747]	2.44576	5.44813	5.99329e-07	7.19753e-05
Tacc3	transforming, acidic coiled-coil containing protein 3 [Source:RGD Symbol;Acc:1302948]	2.44421	5.44228	3.89114e-06	0.000207854
Numbl	numb homolog (Drosophila)-like [Source:RGD Symbol;Acc:1307579]	2.44339	5.43918	2.98744e-05	0.000671142
Myo5c	myosin VC [Source:RGD Symbol;Acc:1309994]	2.44333	5.43894	9.97629e-05	0.0014244
Fanci	Fanconi anemia, complementation group I [Source:RGD Symbol;Acc:2321863]	2.44215	5.43451	0.000112378	0.00152557
Fancb	Fanconi anemia, complementation group B [Source:RGD Symbol;Acc:1561555]	2.43708	5.41544	1.73848e-05	0.000500375
Cd276	Cd276 molecule [Source:RGD Symbol;Acc:727815]	2.43564	5.41006	5.54037e-05	0.000976722
Psrc1	proline/serine-rich coiled-coil 1 [Source:RGD Symbol;Acc:1585037]	2.43276	5.39924	0.00706262	0.027926
Heph	hephaestin [Source:RGD Symbol;Acc:71060]	2.43203	5.39652	5.97713e-06	0.000262518
Neb	nebulin [Source:RGD Symbol;Acc:1311134]	2.43065	5.39135	3.10355e-05	0.000686295
Cacna2d1	calcium channel, voltage-dependent, alpha2/delta subunit 1 [Source:RGD Symbol;Acc:2247]	2.4279	5.38108	2.45102e-05	0.000601756
Rbp2	retinol binding protein 2, cellular [Source:RGD Symbol;Acc:3544]	2.42654	5.37604	0.0156499	0.0499106
Slc16a14	solute carrier family 16, member 14 [Source:RGD Symbol;Acc:1309675]	2.42382	5.36588	0.00251002	0.0132528
Fhl2	four and a half LIM domains 2 [Source:RGD Symbol;Acc:61963]	2.41971	5.35065	2.1437e-07	4.18615e-05
Adamts2	ADAM metallopeptidase with thrombospondin type 1 motif, 2 [Source:RGD Symbol;Acc:1565950]	2.41971	5.35065	1.16162e-07	3.30735e-05
Kif15	kinesin family member 15 [Source:RGD Symbol;Acc:727790]	2.41765	5.343	5.1843e-05	0.000937926
Rbpjl	recombination signal binding protein for immunoglobulin kappa J region-like [Source:RGD Symbol;Acc:1304786]	2.41465	5.3319	0.0009784	0.00671288
Ropn1	rhophilin associated tail protein 1 [Source:RGD Symbol;Acc:1310675]	2.41227	5.32312	0.000408446	0.0036204
Ttll10	tubulin tyrosine ligase-like family, member 10 [Source:RGD Symbol;Acc:1560839]	2.40676	5.30283	3.07812e-05	0.000685449
Gria4	glutamate receptor, ionotropic, AMPA 4 [Source:RGD Symbol;Acc:61863]	2.40323	5.28985	1.81246e-05	0.000508973
Pnoc	prepronociceptin [Source:RGD Symbol;Acc:3362]	2.40073	5.28069	0.00123198	0.0079567
Rec8	REC8 meiotic recombination protein [Source:RGD Symbol;Acc:1309376]	2.40007	5.27827	0.0037407	0.0175789
Cd84	CD84 molecule [Source:RGD Symbol;Acc:1564553]	2.39706	5.2673	2.44384e-05	0.000601157
Slc4a3	solute carrier family 4 (anion exchanger), member 3 [Source:RGD Symbol;Acc:3712]	2.39449	5.25792	0.000134458	0.00171265
Scml2	sex comb on midleg-like 2 (Drosophila) [Source:RGD Symbol;Acc:1564289]	2.3936	5.25465	0.00173279	0.0101564
Incenp	inner centromere protein [Source:RGD Symbol;Acc:1305292]	2.3871	5.23103	2.53458e-06	0.000156172
Myh10	myosin, heavy chain 10, non-muscle [Source:RGD Symbol;Acc:71000]	2.38486	5.22294	1.18656e-05	0.000402701
Ptger4	prostaglandin E receptor 4 (subtype EP4) [Source:RGD Symbol;Acc:628641]	2.37991	5.20503	0.000261246	0.00270099
Wnt5a	wingless-type MMTV integration site family, member 5A [Source:RGD Symbol;Acc:69250]	2.37612	5.19139	1.78379e-05	0.000504267
Gtse1	G-2 and S-phase expressed 1 [Source:RGD Symbol;Acc:1563164]	2.37546	5.18902	0.000198793	0.00223894
Frem1	Fras1 related extracellular matrix 1 [Source:RGD Symbol;Acc:1306981]	2.37295	5.17999	5.17813e-05	0.000937926
Vldlr	very low density lipoprotein receptor [Source:RGD Symbol;Acc:3963]	2.36824	5.16309	3.35886e-05	0.000717744
Ece2	endothelin-converting enzyme 2 [Source:RGD Symbol;Acc:1303039]	2.36746	5.16032	0.00370584	0.0174782
Stap1	signal transducing adaptor family member 1 [Source:RGD Symbol;Acc:1311584]	2.36604	5.15526	0.000318569	0.00306101
Mcoln3	mucolipin 3 [Source:RGD Symbol;Acc:1308420]	2.36546	5.15317	0.00186909	0.0107691
Slc9a5	solute carrier family 9, subfamily A (NHE5, cation proton antiporter 5), member 5 [Source:RGD Symbol;Acc:620473]	2.36153	5.13916	5.35636e-06	0.000249957
Dtl	denticleless E3 ubiquitin protein ligase homolog (Drosophila) [Source:RGD Symbol;Acc:1310439]	2.3602	5.13441	0.00040234	0.00359388
Haus4	HAUS augmin-like complex, subunit 4 [Source:RGD Symbol;Acc:1305288]	2.35773	5.12564	1.91413e-05	0.000523623
Cdc25b	cell division cycle 25B [Source:RGD Symbol;Acc:621500]	2.35753	5.12491	3.94925e-05	0.000801869
Smoc2	SPARC related modular calcium binding 2 [Source:RGD Symbol;Acc:1306681]	2.35375	5.11151	1.16418e-09	1.84712e-06
Kif11	kinesin family member 11 [Source:RGD Symbol;Acc:621258]	2.33909	5.05982	8.10482e-05	0.00124696
Paqr6	progestin and adipoQ receptor family member VI [Source:RGD Symbol;Acc:1584722]	2.33805	5.0562	5.43951e-07	6.9684e-05
Il1rl1	interleukin 1 receptor-like 1 [Source:RGD Symbol;Acc:2894]	2.33642	5.05047	0.000334569	0.00316209
Tnnt2	troponin T type 2 (cardiac) [Source:RGD Symbol;Acc:3882]	2.33268	5.03741	0.0038286	0.0178663
Serpina7	serpin peptidase inhibitor, clade A (alpha-1 antiproteinase, antitrypsin), member 7 [Source:RGD Symbol;Acc:619833]	2.33043	5.02956	0.0060932	0.0250376
Arhgap19	Rho GTPase activating protein 19 [Source:RGD Symbol;Acc:1593044]	2.32907	5.02482	7.18408e-05	0.00114764
Clec4a2	C-type lectin domain family 4, member A2 [Source:RGD Symbol;Acc:1359163]	2.32658	5.01614	4.21532e-06	0.000216619
Boc	BOC cell adhesion associated, oncogene regulated [Source:RGD Symbol;Acc:1304550]	2.32541	5.01209	4.47211e-05	0.000853602
Ercc6l	excision repair cross-complementation group 6-like [Source:RGD Symbol;Acc:1565734]	2.32534	5.01185	0.000743369	0.00556015
Fbn2	fibrillin 2 [Source:RGD Symbol;Acc:620910]	2.31742	4.98439	0.00166065	0.00986829
Spc24	SPC24, NDC80 kinetochore complex component [Source:RGD Symbol;Acc:1307631]	2.30068	4.9269	0.000131967	0.00169197
Mgp	matrix Gla protein [Source:RGD Symbol;Acc:3088]	2.29847	4.91937	3.38794e-10	1.05865e-06
Cpz	carboxypeptidase Z [Source:RGD Symbol;Acc:620496]	2.29808	4.91803	8.26643e-09	7.4947e-06
Apcdd1	adenomatosis polyposis coli down-regulated 1 [Source:RGD Symbol;Acc:1589962]	2.29585	4.91045	7.85981e-05	0.0012188
Thy1	Thy-1 cell surface antigen [Source:RGD Symbol;Acc:3860]	2.29554	4.90937	0.0121017	0.0410384
Ptk7	protein tyrosine kinase 7 [Source:RGD Symbol;Acc:1310472]	2.29535	4.90873	1.86732e-05	0.00051751
Stmn1	stathmin 1 [Source:RGD Symbol;Acc:2992]	2.29339	4.90206	5.49782e-05	0.000973276
Klra2	killer cell lectin-like receptor, subfamily A, member 2 [Source:RGD Symbol;Acc:1359667]	2.2924	4.8987	1.78076e-06	0.000133746
Cox6b2	cytochrome c oxidase subunit VIb polypeptide 2 [Source:RGD Symbol;Acc:1591896]	2.28746	4.88197	1.63085e-05	0.000483653
Arhgef28	Rho guanine nucleotide exchange factor (GEF) 28 [Source:RGD Symbol;Acc:1307061]	2.28725	4.88126	5.75919e-06	0.000257399
Ccdc8	coiled-coil domain containing 8 [Source:RGD Symbol;Acc:1359717]	2.27344	4.83476	0.000583995	0.00467086
Gpx7	glutathione peroxidase 7 [Source:RGD Symbol;Acc:1306999]	2.27238	4.83121	6.20981e-06	0.000267182
Evi2a	ecotropic viral integration site 2A [Source:RGD Symbol;Acc:1593824]	2.26985	4.82274	5.61998e-06	0.000254431
Ckap4	cytoskeleton-associated protein 4 [Source:RGD Symbol;Acc:1311989]	2.26964	4.82203	0.000339782	0.00318763
Lgals1	lectin, galactoside-binding, soluble, 1 [Source:RGD Symbol;Acc:69355]	2.26938	4.82115	4.64303e-06	0.000227544
Clec12a	C-type lectin domain family 12, member A [Source:RGD Symbol;Acc:1592991]	2.2674	4.81454	4.69546e-06	0.000229229
Clec2d	C-type lectin domain family 2, member D [Source:RGD Symbol;Acc:620070]	2.26114	4.79369	0.000358114	0.00330825
Dsn1	DSN1 homolog, MIS12 kinetochore complex component [Source:RGD Symbol;Acc:1565179]	2.26026	4.79078	0.000117454	0.00157428
Cxcr4	chemokine (C-X-C motif) receptor 4 [Source:RGD Symbol;Acc:620465]	2.25796	4.78315	2.14037e-07	4.18615e-05
Slc38a1	solute carrier family 38, member 1 [Source:RGD Symbol;Acc:69645]	2.25715	4.78047	0.000419987	0.00368156
Foxm1	forkhead box M1 [Source:RGD Symbol;Acc:61807]	2.25633	4.77774	8.99491e-06	0.000339799
Kcnd1	potassium channel, voltage gated Shal-related subfamily D, member 1 [Source:RGD Symbol;Acc:621364]	2.25632	4.7777	0.00123213	0.0079567
B3gnt9	UDP-GlcNAc:betaGal beta-1,3-N-acetylglucosaminyltransferase 9 [Source:RGD Symbol;Acc:1310170]	2.25293	4.76649	9.74886e-05	0.00140457
Sfn	stratifin [Source:RGD Symbol;Acc:1304729]	2.24931	4.75456	0.00650208	0.026318
Btc	betacellulin [Source:RGD Symbol;Acc:620275]	2.24796	4.75012	0.000275692	0.00281526
Col3a1	collagen, type III, alpha 1 [Source:RGD Symbol;Acc:71029]	2.23988	4.72358	4.1116e-08	1.86388e-05
Pcyox1l	prenylcysteine oxidase 1 like [Source:RGD Symbol;Acc:1563290]	2.23916	4.72122	0.00048594	0.00406246
Igsf1	immunoglobulin superfamily, member 1 [Source:RGD Symbol;Acc:631402]	2.23563	4.70968	0.00408433	0.0187439
Csf3r	colony stimulating factor 3 receptor (granulocyte) [Source:RGD Symbol;Acc:1309114]	2.2346	4.70633	0.00215246	0.0118749
Trip13	thyroid hormone receptor interactor 13 [Source:RGD Symbol;Acc:1308516]	2.23166	4.69673	0.00253781	0.0133772
Emp1	epithelial membrane protein 1 [Source:RGD Symbol;Acc:2552]	2.22638	4.67958	1.6377e-06	0.000127564
Kif18a	kinesin family member 18A [Source:RGD Symbol;Acc:1561740]	2.22222	4.6661	0.00153582	0.00936319
Prdm5	PR domain containing 5 [Source:RGD Symbol;Acc:1588700]	2.21532	4.64383	4.68763e-05	0.000878878
Aunip	aurora kinase A and ninein interacting protein [Source:RGD Symbol;Acc:1589922]	2.20974	4.62592	0.000303875	0.00298961
Cxcl1	chemokine (C-X-C motif) ligand 1 [Source:RGD Symbol;Acc:619869]	2.20656	4.61574	0.0146227	0.0474575
Necab1	N-terminal EF-hand calcium binding protein 1 [Source:RGD Symbol;Acc:708548]	2.20475	4.60995	0.000283191	0.00286418
Pdgfd	platelet derived growth factor D [Source:RGD Symbol;Acc:621880]	2.20271	4.60345	2.31146e-05	0.000578272
Glb1l2	galactosidase, beta 1-like 2 [Source:RGD Symbol;Acc:1564436]	2.19125	4.56701	1.4475e-05	0.000457945
Ccdc3	coiled-coil domain containing 3 [Source:RGD Symbol;Acc:1559473]	2.17878	4.52769	0.000301594	0.00297677
Fam171b	family with sequence similarity 171, member B [Source:RGD Symbol;Acc:1562526]	2.17751	4.52373	9.52615e-07	9.09138e-05
Vwa3a	von Willebrand factor A domain containing 3A [Source:RGD Symbol;Acc:1311670]	2.17443	4.51407	0.000327301	0.00312128
Trpv2	transient receptor potential cation channel, subfamily V, member 2 [Source:RGD Symbol;Acc:3965]	2.17417	4.51325	1.08847e-05	0.000382713
Vipr2	vasoactive intestinal peptide receptor 2 [Source:RGD Symbol;Acc:3962]	2.16942	4.49843	6.20714e-05	0.0010533
Jakmip2	janus kinase and microtubule interacting protein 2 [Source:RGD Symbol;Acc:1559742]	2.16533	4.48567	9.11956e-05	0.00134912
Neto2	neuropilin (NRP) and tolloid (TLL)-like 2 [Source:RGD Symbol;Acc:1305310]	2.16529	4.48557	0.000891332	0.0063064
Sspn	sarcospan [Source:RGD Symbol;Acc:1559723]	2.15935	4.46715	7.55137e-06	0.000308198
Dact3	dishevelled-binding antagonist of beta-catenin 3 [Source:RGD Symbol;Acc:1563892]	2.14579	4.42533	2.85391e-05	0.00065863
Itgax	integrin, alpha X [Source:RGD Symbol;Acc:1561123]	2.14413	4.42027	0.000192458	0.00218643
Bst1	bone marrow stromal cell antigen 1 [Source:RGD Symbol;Acc:620344]	2.1435	4.41832	0.00291566	0.0147059
Plxdc2	plexin domain containing 2 [Source:RGD Symbol;Acc:1305962]	2.14269	4.41584	2.91014e-05	0.000661922
Asf1b	anti-silencing function 1B histone chaperone [Source:RGD Symbol;Acc:1304918]	2.14028	4.40846	0.000161871	0.00193468
Cdh13	cadherin 13 [Source:RGD Symbol;Acc:619745]	2.13893	4.40435	1.5913e-05	0.000480106
Aurka	aurora kinase A [Source:RGD Symbol;Acc:628895]	2.13603	4.39552	0.00011186	0.00152091
Cdca8	cell division cycle associated 8 [Source:RGD Symbol;Acc:1566306]	2.13411	4.38967	0.000715328	0.00542717
Cenpa	centromere protein A [Source:RGD Symbol;Acc:1563607]	2.13305	4.38643	0.00509258	0.0219119
Pcdh17	protocadherin 17 [Source:RGD Symbol;Acc:1304753]	2.13216	4.38373	0.00511075	0.0219539
Recql4	RecQ helicase-like 4 [Source:RGD Symbol;Acc:1307732]	2.12741	4.36934	6.98466e-05	0.00113305
Kif12	kinesin family member 12 [Source:RGD Symbol;Acc:1308487]	2.12736	4.36917	0.00319872	0.0157798
Siglec8	sialic acid binding Ig-like lectin 8 [Source:RGD Symbol;Acc:1563073]	2.12733	4.36908	0.00536844	0.022729
Jchain	immunoglobulin joining chain [Source:MGI Symbol;Acc:MGI:96493]	2.12376	4.3583	3.09722e-05	0.00068609
Itm2a	integral membrane protein 2A [Source:RGD Symbol;Acc:1559423]	2.12328	4.35682	5.1281e-06	0.000244593
Mis18bp1	MIS18 binding protein 1 [Source:RGD Symbol;Acc:1594757]	2.1232	4.3566	4.35765e-05	0.000839587
Fancd2	Fanconi anemia, complementation group D2 [Source:RGD Symbol;Acc:1303172]	2.11922	4.3446	0.000286895	0.00289242
Lrrcc1	leucine rich repeat and coiled-coil centrosomal protein 1 [Source:RGD Symbol;Acc:628722]	2.11674	4.33712	2.92881e-06	0.000170549
C1qtnf6	C1q and tumor necrosis factor related protein 6 [Source:RGD Symbol;Acc:1307057]	2.11646	4.33629	6.03248e-05	0.00103422
Scn7a	sodium channel, voltage-gated, type VII, alpha subunit [Source:RGD Symbol;Acc:61922]	2.11519	4.33248	0.0018508	0.0106825
Dclk1	doublecortin-like kinase 1 [Source:RGD Symbol;Acc:68437]	2.11435	4.32994	5.49958e-06	0.00025384
Bean1	brain expressed, associated with NEDD4, 1 [Source:RGD Symbol;Acc:1562003]	2.11293	4.32568	0.000921164	0.00645985
Nceh1	neutral cholesterol ester hydrolase 1 [Source:RGD Symbol;Acc:1311104]	2.1045	4.30048	7.99179e-08	2.81777e-05
Ednrb	endothelin receptor type B [Source:RGD Symbol;Acc:2536]	2.10371	4.29814	1.56957e-05	0.000480063
Uhrf1	ubiquitin-like with PHD and ring finger domains 1 [Source:RGD Symbol;Acc:1595855]	2.1007	4.28917	0.00212339	0.0117798
Tnfrsf19	tumor necrosis factor receptor superfamily, member 19 [Source:RGD Symbol;Acc:1564996]	2.09966	4.28609	0.00253634	0.0133751
Atp10a	ATPase, class V, type 10A [Source:RGD Symbol;Acc:1306150]	2.09932	4.28507	0.000329789	0.00313324
Duxbl1	double homeobox B-like 1 [Source:RGD Symbol;Acc:1311053]	2.09524	4.27296	4.79006e-05	0.000893039
Brip1	BRCA1 interacting protein C-terminal helicase 1 [Source:RGD Symbol;Acc:1307659]	2.09437	4.27039	0.000211052	0.00232714
Wnt4	wingless-type MMTV integration site family, member 4 [Source:RGD Symbol;Acc:621348]	2.09018	4.25802	2.36448e-08	1.15432e-05
Prkd1	protein kinase D1 [Source:RGD Symbol;Acc:620964]	2.08948	4.25594	7.27005e-07	7.95506e-05
Myof	myoferlin [Source:RGD Symbol;Acc:1564216]	2.08897	4.25446	3.77912e-07	5.94377e-05
Gpr153	G protein-coupled receptor 153 [Source:RGD Symbol;Acc:1564170]	2.08834	4.25257	6.49532e-06	0.000275736
Map4k4	mitogen-activated protein kinase kinase kinase kinase 4 [Source:RGD Symbol;Acc:1305322]	2.08777	4.2509	2.04577e-09	2.5967e-06
Ttc9	tetratricopeptide repeat domain 9 [Source:RGD Symbol;Acc:1565985]	2.08714	4.24904	0.009081	0.0335756
Tril	TLR4 interactor with leucine-rich repeats [Source:RGD Symbol;Acc:1310827]	2.08541	4.24395	0.000134524	0.00171265
Tgfb3	transforming growth factor, beta 3 [Source:RGD Symbol;Acc:3851]	2.08519	4.24331	8.79177e-08	2.93668e-05
A3galt2	alpha 1,3-galactosyltransferase 2 [Source:RGD Symbol;Acc:727913]	2.08387	4.23944	0.000805094	0.00589109
Ninl	ninein-like [Source:RGD Symbol;Acc:1306152]	2.08151	4.23251	2.71449e-06	0.000162524
Armc3	armadillo repeat containing 3 [Source:RGD Symbol;Acc:2319961]	2.07972	4.22727	3.58022e-05	0.000749263
Cd33	CD33 molecule [Source:RGD Symbol;Acc:1596020]	2.07967	4.22711	2.41168e-06	0.000150056
Serinc2	serine incorporator 2 [Source:RGD Symbol;Acc:1311396]	2.07832	4.22316	0.000811422	0.00592738
Efs	embryonal Fyn-associated substrate [Source:RGD Symbol;Acc:1308966]	2.0708	4.20119	0.000480581	0.00403975
Ncald	neurocalcin delta [Source:RGD Symbol;Acc:1560287]	2.07019	4.19942	0.00603867	0.0248779
Tnfrsf9	tumor necrosis factor receptor superfamily, member 9 [Source:RGD Symbol;Acc:1598208]	2.06655	4.18884	0.00029444	0.00294046
Cacna1c	calcium channel, voltage-dependent, L type, alpha 1C subunit [Source:RGD Symbol;Acc:2245]	2.06264	4.17749	6.0635e-05	0.00103725
Cys1	cystin 1 [Source:RGD Symbol;Acc:1596023]	2.06261	4.17742	3.91253e-07	5.98334e-05
Cygb	cytoglobin [Source:RGD Symbol;Acc:69415]	2.05759	4.1629	6.43839e-07	7.5669e-05
Adamtsl1	ADAMTS-like 1 [Source:RGD Symbol;Acc:1306439]	2.056	4.15833	0.000386405	0.0035004
Msantd3	Myb/SANT-like DNA-binding domain containing 3 [Source:RGD Symbol;Acc:1308165]	2.04955	4.13978	1.43787e-05	0.000457945
Lama5	laminin, alpha 5 [Source:RGD Symbol;Acc:621023]	2.04894	4.13802	0.000353077	0.00327603
Ptn	pleiotrophin [Source:RGD Symbol;Acc:3444]	2.0485	4.13676	3.96862e-08	1.86388e-05
Igkv6-20	immunoglobulin kappa variable 6-20 [Source:MGI Symbol;Acc:MGI:1330836]	2.04777	4.13466	1.92872e-06	0.000140264
Hmgb2l1	high mobility group box 2-like 1 [Source:RGD Symbol;Acc:1564519]	2.03497	4.09814	5.20989e-05	0.00094067
Lpar1	lysophosphatidic acid receptor 1 [Source:RGD Symbol;Acc:620563]	2.03048	4.08541	0.000212075	0.00233467
Cd44	CD44 molecule (Indian blood group) [Source:RGD Symbol;Acc:2307]	2.0296	4.0829	0.000316666	0.00305714
Tcf19	transcription factor 19 [Source:RGD Symbol;Acc:1302974]	2.02882	4.0807	7.69933e-05	0.00120651
Ns5atp9	NS5A (hepatitis C virus) transactivated protein 9 [Source:RGD Symbol;Acc:1303041]	2.02878	4.08059	0.000482347	0.00404388
Lrp8	low density lipoprotein receptor-related protein 8, apolipoprotein e receptor [Source:RGD Symbol;Acc:1305729]	2.02552	4.07139	0.000413706	0.00364664
Dbf4	DBF4 zinc finger [Source:RGD Symbol;Acc:1305854]	2.02242	4.06264	0.00270181	0.013935
Kazald1	Kazal-type serine peptidase inhibitor domain 1 [Source:RGD Symbol;Acc:1310698]	2.02067	4.05772	5.93493e-05	0.00102353
Ston1	stonin 1 [Source:RGD Symbol;Acc:727878]	2.01888	4.05269	2.00538e-05	0.000534755
Lbh	limb bud and heart development [Source:RGD Symbol;Acc:1584525]	2.01863	4.05199	0.000260292	0.00269485
Sptbn4	spectrin, beta, non-erythrocytic 4 [Source:RGD Symbol;Acc:1304682]	2.01597	4.04452	2.87584e-05	0.000661013
Gpm6b	glycoprotein m6b [Source:RGD Symbol;Acc:620580]	2.01245	4.03466	9.55952e-05	0.0013947
Il23a	Interleukin 23, alpha subunit p19 [Source:RGD Symbol;Acc:620873]	2.00958	4.02665	0.000370953	0.00338873
Col6a3		2.00539	4.01497	1.93199e-07	4.00962e-05
Cpne7	copine VII [Source:RGD Symbol;Acc:1307466]	1.99875	3.99653	1.25382e-07	3.38613e-05
Ocstamp	osteoclast stimulatory transmembrane protein [Source:RGD Symbol;Acc:1308620]	1.99678	3.99108	0.000698418	0.00533392
Pirb	paired Ig-like receptor B [Source:RGD Symbol;Acc:70895]	1.99597	3.98885	0.00162039	0.00971543
Ephb3	Eph receptor B3 [Source:RGD Symbol;Acc:1305602]	1.99562	3.98787	5.1873e-05	0.000937926
Rgs1	regulator of G-protein signaling 1 [Source:RGD Symbol;Acc:3561]	1.991	3.97512	2.30447e-05	0.000578075
Dscc1	DNA replication and sister chromatid cohesion 1 [Source:RGD Symbol;Acc:1561749]	1.98651	3.96276	0.000153086	0.00185767
Gpr183	G protein-coupled receptor 183 [Source:RGD Symbol;Acc:1598095]	1.97601	3.93404	3.74619e-05	0.000771921
Clec11a	C-type lectin domain family 11, member A [Source:RGD Symbol;Acc:3627]	1.97299	3.9258	0.000132321	0.0016948
Cdc7	cell division cycle 7 [Source:RGD Symbol;Acc:1308351]	1.97172	3.92236	0.000113792	0.00153983
Hid1	HID1 domain containing [Source:RGD Symbol;Acc:1311422]	1.96991	3.91744	0.00139754	0.00870121
Scara5	scavenger receptor class A, member 5 [Source:RGD Symbol;Acc:1306539]	1.96626	3.90753	5.12572e-06	0.000244593
Thbs2	thrombospondin 2 [Source:RGD Symbol;Acc:1310979]	1.96623	3.90746	6.78062e-05	0.00111053
Slc26a10	solute carrier family 26, member 10 [Source:RGD Symbol;Acc:1564851]	1.96492	3.9039	0.00158333	0.00956099
Bicc1	BicC family RNA binding protein 1 [Source:RGD Symbol;Acc:1307459]	1.96429	3.9022	7.62766e-07	8.20491e-05
Fkbp10	FK506 binding protein 10 [Source:RGD Symbol;Acc:1549751]	1.96249	3.89734	0.000121738	0.00160961
Cenpn	centromere protein N [Source:RGD Symbol;Acc:1310953]	1.96119	3.89384	0.000116404	0.00156351
Grem1	gremlin 1 [Source:RGD Symbol;Acc:2359]	1.96036	3.89158	0.0126657	0.0425308
Arl11	ADP-ribosylation factor-like 11 [Source:RGD Symbol;Acc:1308083]	1.95957	3.88946	2.19066e-06	0.000145581
Fanca	Fanconi anemia, complementation group A [Source:RGD Symbol;Acc:1311380]	1.95936	3.88891	0.000102661	0.00144786
Anxa2	annexin A2 [Source:RGD Symbol;Acc:621170]	1.95865	3.88699	1.45396e-05	0.000457945
Rab7b	Rab7b, member RAS oncogene family [Source:RGD Symbol;Acc:1562617]	1.95821	3.88581	0.000101295	0.00143819
Blm	Bloom syndrome, RecQ helicase-like [Source:RGD Symbol;Acc:1308810]	1.9478	3.85786	2.70637e-05	0.000635021
Ccl2	chemokine (C-C motif) ligand 2 [Source:RGD Symbol;Acc:3645]	1.94545	3.85158	0.00134628	0.00848055
Mgat3	mannosyl (beta-1,4-)-glycoprotein beta-1,4-N-acetylglucosaminyltransferase [Source:RGD Symbol;Acc:3084]	1.94103	3.8398	2.24182e-06	0.000146677
Zfp579	zinc finger protein 579 [Source:RGD Symbol;Acc:1308475]	1.9363	3.82723	1.61891e-05	0.000481239
Car2	carbonic anhydrase 2 [Source:RGD Symbol;Acc:2240]	1.93493	3.82359	0.00078131	0.00575017
Zc3h12d	zinc finger CCCH type containing 12D [Source:RGD Symbol;Acc:1597152]	1.93446	3.82236	1.65811e-05	0.000484941
Ddah2	dimethylarginine dimethylaminohydrolase 2 [Source:RGD Symbol;Acc:1302955]	1.93411	3.82144	0.000192849	0.00218751
Bora	bora, aurora kinase A activator [Source:RGD Symbol;Acc:1309522]	1.93118	3.81368	7.43637e-05	0.00117254
Abcc3	ATP-binding cassette, subfamily C (CFTR/MRP), member 3 [Source:RGD Symbol;Acc:71101]	1.93099	3.81318	0.000833538	0.00601484
Col6a2	collagen, type VI, alpha 2 [Source:RGD Symbol;Acc:1305585]	1.92712	3.80295	1.15531e-08	8.78285e-06
Enc1	ectodermal-neural cortex 1 [Source:RGD Symbol;Acc:1303152]	1.92602	3.80006	1.45378e-07	3.68931e-05
Plxna4	plexin A4 [Source:RGD Symbol;Acc:1308074]	1.9227	3.79132	0.000192581	0.00218643
Dsel	dermatan sulfate epimerase-like [Source:RGD Symbol;Acc:1307724]	1.92158	3.78837	0.000276585	0.0028221
Brca2	breast cancer 2, early onset [Source:RGD Symbol;Acc:2219]	1.91535	3.77206	1.09918e-06	9.83584e-05
Col5a3	collagen, type V, alpha 3 [Source:RGD Symbol;Acc:70922]	1.91321	3.76646	0.000322204	0.00308194
Mxra8	matrix-remodelling associated 8 [Source:RGD Symbol;Acc:1359356]	1.91265	3.76499	1.6455e-08	9.08102e-06
E2f8	E2F transcription factor 8 [Source:RGD Symbol;Acc:1308091]	1.91056	3.75956	0.000604596	0.00479634
Chpf	chondroitin polymerizing factor [Source:RGD Symbol;Acc:1359458]	1.90783	3.75245	3.12309e-05	0.000687025
Rad18	RAD18 E3 ubiquitin protein ligase [Source:RGD Symbol;Acc:1306993]	1.90041	3.7332	8.4682e-05	0.00128419
Stard6	StAR-related lipid transfer (START) domain containing 6 [Source:RGD Symbol;Acc:1359639]	1.90028	3.73284	1.34536e-05	0.000437863
Fam72a	family with sequence similarity 72, member A [Source:RGD Symbol;Acc:1598023]	1.89811	3.72724	0.00109672	0.00727705
Usp43	ubiquitin specific peptidase 43 [Source:RGD Symbol;Acc:2303824]	1.89769	3.72616	0.00129865	0.00824191
Ngfrap1	nerve growth factor receptor (TNFRSF16) associated protein 1 [Source:RGD Symbol;Acc:3148]	1.89449	3.71792	0.000110475	0.0015087
Egr2	early growth response 2 [Source:RGD Symbol;Acc:621608]	1.89006	3.7065	0.0012064	0.00784868
Gab2	GRB2-associated binding protein 2 [Source:RGD Symbol;Acc:621367]	1.88873	3.70308	6.21328e-06	0.000267182
Dsg1	desmoglein 1 [Source:RGD Symbol;Acc:1309925]	1.88738	3.69964	7.77935e-05	0.00121306
Arhgap22	Rho GTPase activating protein 22 [Source:RGD Symbol;Acc:1307237]	1.88642	3.69717	8.24289e-06	0.000325727
Oxct1	3-oxoacid CoA transferase 1 [Source:RGD Symbol;Acc:1584008]	1.87938	3.67916	5.45125e-07	6.9684e-05
Kif7	kinesin family member 7 [Source:RGD Symbol;Acc:1310310]	1.87935	3.6791	1.42368e-05	0.000457487
Adap1	ArfGAP with dual PH domains 1 [Source:RGD Symbol;Acc:621418]	1.87787	3.67533	1.26168e-05	0.00041596
Susd3	sushi domain containing 3 [Source:RGD Symbol;Acc:1310933]	1.87443	3.66656	1.65439e-05	0.000484941
Il17re	interleukin 17 receptor E [Source:RGD Symbol;Acc:735148]	1.87226	3.66105	0.000188449	0.00216274
Msc	musculin [Source:RGD Symbol;Acc:1305496]	1.872	3.66039	0.000820504	0.0059464
Pknox2	PBX/knotted 1 homeobox 2 [Source:RGD Symbol;Acc:1590611]	1.8718	3.65989	1.59218e-05	0.000480106
Timp1	TIMP metallopeptidase inhibitor 1 [Source:RGD Symbol;Acc:621675]	1.86809	3.65049	0.000191712	0.00218164
Pkia	protein kinase (cAMP-dependent, catalytic) inhibitor alpha [Source:RGD Symbol;Acc:621021]	1.86399	3.64013	0.00336041	0.0162862
Fxyd5	FXYD domain-containing ion transport regulator 5 [Source:RGD Symbol;Acc:620827]	1.85995	3.62996	3.7633e-06	0.000205895
Col5a2	collagen, type V, alpha 2 [Source:RGD Symbol;Acc:70921]	1.85992	3.62989	2.27781e-06	0.000146763
Esco2	establishment of sister chromatid cohesion N-acetyltransferase 2 [Source:RGD Symbol;Acc:1593313]	1.85903	3.62763	0.000723806	0.00547187
Wdr86	WD repeat domain 86 [Source:RGD Symbol;Acc:1566180]	1.85856	3.62645	4.06454e-05	0.000815028
Phgdh	phosphoglycerate dehydrogenase [Source:RGD Symbol;Acc:61987]	1.85654	3.62137	0.00174767	0.010218
Cx3cl1	chemokine (C-X3-C motif) ligand 1 [Source:RGD Symbol;Acc:620458]	1.85287	3.61219	0.00036235	0.00333042
Mcm5	minichromosome maintenance complex component 5 [Source:RGD Symbol;Acc:1306616]	1.84963	3.60407	0.00249686	0.0132163
Pitpnm3	PITPNM family member 3 [Source:RGD Symbol;Acc:1308200]	1.84913	3.60283	2.52384e-05	0.000607913
Ighm	immunoglobulin heavy constant mu [Source:MGI Symbol;Acc:MGI:96448]	1.84832	3.6008	3.45792e-06	0.000193667
Mad2l1	MAD2 mitotic arrest deficient-like 1 (yeast) [Source:RGD Symbol;Acc:1310889]	1.84739	3.59849	0.00139144	0.0086874
Tshz3	teashirt zinc finger homeobox 3 [Source:RGD Symbol;Acc:1306322]	1.84522	3.59308	0.000143576	0.00178844
Plxna3	plexin A3 [Source:RGD Symbol;Acc:1584973]	1.84432	3.59084	0.000759899	0.0056307
Lgals2	lectin, galactoside-binding, soluble, 2 [Source:RGD Symbol;Acc:621269]	1.84387	3.58971	0.000368418	0.00337642
Abcb9	ATP-binding cassette, subfamily B (MDR/TAP), member 9 [Source:RGD Symbol;Acc:620254]	1.8432	3.58806	9.92444e-06	0.000363028
Slfn13	schlafen family member 13 [Source:RGD Symbol;Acc:1359139]	1.84228	3.58576	4.87359e-08	2.07573e-05
Fbn1	fibrillin 1 [Source:RGD Symbol;Acc:620908]	1.84168	3.58426	7.65446e-06	0.000311404
Osmr	oncostatin M receptor [Source:RGD Symbol;Acc:1302983]	1.84103	3.58266	8.02587e-06	0.000321364
Mthfd1l	methylenetetrahydrofolate dehydrogenase (NADP+ dependent) 1-like [Source:RGD Symbol;Acc:1307311]	1.83542	3.56875	0.000877009	0.006234
Efemp2	EGF-containing fibulin-like extracellular matrix protein 2 [Source:RGD Symbol;Acc:1359496]	1.83495	3.56758	4.35907e-06	0.000219755
Hspb2	heat shock protein B2 [Source:RGD Symbol;Acc:70914]	1.83257	3.56171	3.87461e-05	0.000791955
Ebi3	Epstein-Barr virus induced 3 [Source:RGD Symbol;Acc:1589467]	1.83254	3.56164	0.000388805	0.00351253
Pmp22	peripheral myelin protein 22 [Source:RGD Symbol;Acc:3359]	1.83241	3.56132	3.12733e-06	0.000180059
Tmed3	transmembrane p24 trafficking protein 3 [Source:RGD Symbol;Acc:1303327]	1.82943	3.55397	1.13569e-07	3.30735e-05
Smim3	small integral membrane protein 3 [Source:RGD Symbol;Acc:628864]	1.82924	3.55351	2.31892e-05	0.000578272
Ddr1	discoidin domain receptor tyrosine kinase 1 [Source:RGD Symbol;Acc:2252]	1.82853	3.55174	1.75473e-06	0.000132576
Mrvi1	murine retrovirus integration site 1 homolog [Source:RGD Symbol;Acc:1309828]	1.82805	3.55058	9.23858e-07	8.95155e-05
Ifit1bl	interferon-induced protein with tetratricopeptide repeats 1B-like [Source:RGD Symbol;Acc:1304872]	1.82585	3.54515	0.000174571	0.00204601
Aqp5	aquaporin 5 [Source:RGD Symbol;Acc:2144]	1.82584	3.54513	1.1633e-05	0.000395865
Ccdc34	coiled-coil domain containing 34 [Source:RGD Symbol;Acc:1560583]	1.81826	3.52656	7.16707e-06	0.000297239
Pcolce	procollagen C-endopeptidase enhancer [Source:RGD Symbol;Acc:3270]	1.81731	3.52425	1.53508e-05	0.000472933
Clec4a3	C-type lectin domain family 4, member A3 [Source:RGD Symbol;Acc:1359528]	1.8153	3.51934	4.50925e-07	6.51038e-05
Sorcs2	sortilin-related VPS10 domain containing receptor 2 [Source:RGD Symbol;Acc:1310621]	1.8119	3.51105	8.40495e-06	0.000327252
Cryab	crystallin, alpha B [Source:RGD Symbol;Acc:2414]	1.8111	3.50909	5.00425e-10	1.05865e-06
Smarcd3	SWI/SNF related, matrix associated, actin dependent regulator of chromatin, subfamily d, member 3 [Source:RGD Symbol;Acc:1311869]	1.80944	3.50505	4.19521e-05	0.000825939
Ltbp1	latent transforming growth factor beta binding protein 1 [Source:RGD Symbol;Acc:68379]	1.80927	3.50466	4.90601e-08	2.07573e-05
Cdca7	cell division cycle associated 7 [Source:RGD Symbol;Acc:1309363]	1.80895	3.50387	9.72594e-05	0.00140337
Tspo	translocator protein [Source:RGD Symbol;Acc:2228]	1.80655	3.49804	0.00139585	0.00869784
Dcn	decorin [Source:RGD Symbol;Acc:61895]	1.80541	3.49529	4.32979e-05	0.000839587
Pdpn	podoplanin [Source:RGD Symbol;Acc:61819]	1.80434	3.49268	0.000946937	0.0065752
Atad5	ATPase family, AAA domain containing 5 [Source:RGD Symbol;Acc:1561464]	1.80376	3.49129	5.60182e-05	0.000981744
Adamts8	ADAM metallopeptidase with thrombospondin type 1 motif, 8 [Source:RGD Symbol;Acc:1308511]	1.80342	3.49047	0.013153	0.0437962
Car9	carbonic anhydrase 9 [Source:RGD Symbol;Acc:1306426]	1.80146	3.48572	0.00281855	0.0143678
Gpc3	glypican 3 [Source:RGD Symbol;Acc:2725]	1.80081	3.48415	0.000532143	0.00432149
Sphk1	sphingosine kinase 1 [Source:RGD Symbol;Acc:620048]	1.7938	3.46727	0.00357385	0.0170473
Tmem136	transmembrane protein 136 [Source:RGD Symbol;Acc:1565079]	1.79351	3.46656	2.39052e-05	0.000591478
Egflam	EGF-like, fibronectin type III and laminin G domains [Source:RGD Symbol;Acc:1306592]	1.79213	3.46325	0.000216327	0.00236915
Cx3cr1	chemokine (C-X3-C motif) receptor 1 [Source:RGD Symbol;Acc:620137]	1.79165	3.4621	0.000458876	0.00392752
Rps6ka2	ribosomal protein S6 kinase polypeptide 2 [Source:RGD Symbol;Acc:620676]	1.78863	3.45486	3.08632e-05	0.000686071
Steap2	STEAP family member 2, metalloreductase [Source:RGD Symbol;Acc:1307050]	1.78789	3.45309	4.34895e-06	0.000219755
Zmynd15	zinc finger, MYND-type containing 15 [Source:RGD Symbol;Acc:1309845]	1.78737	3.45184	0.000882226	0.00624894
Pdlim3	PDZ and LIM domain 3 [Source:RGD Symbol;Acc:620427]	1.78187	3.43871	0.00597402	0.0246712
Gca	grancalcin [Source:RGD Symbol;Acc:1306589]	1.77854	3.43079	0.000876952	0.006234
Itgb8	integrin, beta 8 [Source:RGD Symbol;Acc:1311374]	1.77821	3.43	0.00456778	0.0203053
Dpp7	dipeptidylpeptidase 7 [Source:RGD Symbol;Acc:71073]	1.7775	3.42832	1.5399e-08	9.08102e-06
Hvcn1	hydrogen voltage-gated channel 1 [Source:RGD Symbol;Acc:1310788]	1.77516	3.42275	0.000298913	0.00295952
Mmp23	matrix metallopeptidase 23 [Source:RGD Symbol;Acc:620201]	1.77231	3.41599	7.50796e-06	0.000307415
Rnf150	ring finger protein 150 [Source:RGD Symbol;Acc:1304572]	1.77067	3.41212	3.52653e-05	0.000742138
Daam2	dishevelled associated activator of morphogenesis 2 [Source:MGI Symbol;Acc:MGI:1923691]	1.77046	3.41162	1.70105e-05	0.000495217
Ptpre	protein tyrosine phosphatase, receptor type, E [Source:RGD Symbol;Acc:620771]	1.77045	3.41161	0.000244894	0.00257534
Gstm3	glutathione S-transferase mu 3 [Source:RGD Symbol;Acc:620381]	1.76925	3.40877	0.00240447	0.0128798
Fignl1	fidgetin-like 1 [Source:RGD Symbol;Acc:1307112]	1.76877	3.40762	0.000792551	0.00581494
Adamts5	ADAM metallopeptidase with thrombospondin type 1 motif, 5 [Source:RGD Symbol;Acc:735196]	1.76643	3.40211	0.000916645	0.00643527
Cdh3	cadherin 3 [Source:RGD Symbol;Acc:621089]	1.76426	3.397	0.00101896	0.0068943
Pmepa1	prostate transmembrane protein, androgen induced 1 [Source:RGD Symbol;Acc:1308255]	1.76399	3.39636	8.26315e-06	0.000325727
Slc16a3	solute carrier family 16 (monocarboxylate transporter), member 3 [Source:RGD Symbol;Acc:620603]	1.75728	3.3806	0.0073771	0.0288147
Ddr2	discoidin domain receptor tyrosine kinase 2 [Source:RGD Symbol;Acc:619855]	1.75572	3.37695	8.44395e-05	0.00128326
Tdrp	testis development related protein [Source:RGD Symbol;Acc:1559733]	1.75479	3.37478	0.00690208	0.0274978
Dpp6	dipeptidylpeptidase 6 [Source:RGD Symbol;Acc:68402]	1.75461	3.37435	0.00910794	0.0336361
Fam105a	family with sequence similarity 105, member A [Source:RGD Symbol;Acc:1563205]	1.75384	3.37254	1.48235e-07	3.68931e-05
Obsl1	obscurin-like 1 [Source:RGD Symbol;Acc:1306073]	1.75187	3.36795	2.2312e-06	0.000146677
Robo2	roundabout guidance receptor 2 [Source:RGD Symbol;Acc:620167]	1.75017	3.36399	7.03889e-06	0.000295712
Kcnn4	potassium channel, calcium activated intermediate/small conductance subfamily N alpha, member 4 [Source:RGD Symbol;Acc:621476]	1.7483	3.35963	0.00010327	0.00145001
Kirrel	kin of IRRE like (Drosophila) [Source:RGD Symbol;Acc:727883]	1.74719	3.35704	3.793e-07	5.94377e-05
Pdgfrb	platelet derived growth factor receptor, beta polypeptide [Source:RGD Symbol;Acc:3285]	1.74638	3.35515	1.22554e-08	8.78285e-06
Pla1a	phospholipase A1 member A [Source:RGD Symbol;Acc:621261]	1.74615	3.35462	0.000817205	0.00593907
Pax8	paired box 8 [Source:RGD Symbol;Acc:620434]	1.74501	3.35197	0.000672998	0.00518033
Coro6	coronin 6 [Source:RGD Symbol;Acc:708560]	1.74472	3.35131	0.000865298	0.00618444
Mb21d1	Mab-21 domain containing 1 [Source:RGD Symbol;Acc:1586939]	1.74306	3.34744	0.00867783	0.0324824
Ccdc65	coiled-coil domain containing 65 [Source:RGD Symbol;Acc:1595842]	1.74281	3.34687	0.00228671	0.0124411
Tcf21	transcription factor 21 [Source:RGD Symbol;Acc:620523]	1.74063	3.3418	3.89217e-06	0.000207854
Kcna3	potassium channel, voltage gated shaker related subfamily A, member 3 [Source:RGD Symbol;Acc:2951]	1.73852	3.33694	0.00174851	0.0102181
Amz1	archaelysin family metallopeptidase 1 [Source:RGD Symbol;Acc:1311314]	1.73781	3.33528	0.000462164	0.00394768
Ptgds	prostaglandin D2 synthase (brain) [Source:RGD Symbol;Acc:3433]	1.7372	3.33387	0.0106209	0.0375726
Sctr	secretin receptor [Source:RGD Symbol;Acc:621342]	1.73013	3.31757	0.000296151	0.00294979
Olfml2a	olfactomedin-like 2A [Source:RGD Symbol;Acc:1311651]	1.72996	3.31719	0.000186426	0.00214924
Tmem184c	transmembrane protein 184C [Source:RGD Symbol;Acc:727852]	1.72888	3.3147	0.00238536	0.0128185
Cyp7a1	cytochrome P450, family 7, subfamily a, polypeptide 1 [Source:RGD Symbol;Acc:2482]	1.7279	3.31244	0.0012323	0.0079567
Lgals3	lectin, galactoside-binding, soluble, 3 [Source:RGD Symbol;Acc:69356]	1.72774	3.31209	3.92252e-06	0.00020832
Nid1	nidogen 1 [Source:RGD Symbol;Acc:3178]	1.72629	3.30877	1.6207e-07	3.77361e-05
Chaf1b	chromatin assembly factor 1, subunit B (p60) [Source:RGD Symbol;Acc:1307634]	1.7257	3.30742	0.00196936	0.0111687
Col16a1	collagen, type XVI, alpha 1 [Source:RGD Symbol;Acc:1310982]	1.72478	3.30529	8.28884e-06	0.000325728
Fam198b	family with sequence similarity 198, member B [Source:RGD Symbol;Acc:735075]	1.72091	3.29644	2.10873e-06	0.000143779
S100a6	S100 calcium binding protein A6 [Source:RGD Symbol;Acc:620264]	1.72002	3.2944	9.68597e-06	0.000358027
Igh-6	immunoglobulin heavy chain 6 [Source:RGD Symbol;Acc:1359202]	1.7195	3.29323	0.000168258	0.00199412
Gjc2	gap junction protein, gamma 2 [Source:RGD Symbol;Acc:1562712]	1.7177	3.28911	0.000220843	0.0024047
Gins1	GINS complex subunit 1 (Psf1 homolog) [Source:RGD Symbol;Acc:1562246]	1.71714	3.28785	0.00494312	0.0214359
Igsf3	immunoglobulin superfamily, member 3 [Source:RGD Symbol;Acc:1307796]	1.71711	3.28777	0.00294965	0.014824
Serpinb8	serpin peptidase inhibitor, clade B (ovalbumin), member 8 [Source:RGD Symbol;Acc:1309833]	1.71585	3.28491	6.37101e-05	0.00107536
Rnf207	ring finger protein 207 [Source:RGD Symbol;Acc:1586262]	1.71287	3.27812	0.000147641	0.00181766
Zwilch	zwilch kinetochore protein [Source:RGD Symbol;Acc:1583880]	1.71268	3.2777	0.00192608	0.0109994
Chst1	carbohydrate (keratan sulfate Gal-6) sulfotransferase 1 [Source:RGD Symbol;Acc:1308142]	1.70992	3.27144	0.00105191	0.00707641
Ankrd13d	ankyrin repeat domain 13 family, member D [Source:RGD Symbol;Acc:1309156]	1.70988	3.27133	2.88994e-05	0.000661922
Tes	testin LIM domain protein [Source:RGD Symbol;Acc:1566346]	1.70946	3.27038	9.38257e-05	0.00137362
Ace2	angiotensin I converting enzyme 2 [Source:RGD Symbol;Acc:728890]	1.70943	3.27031	0.00546733	0.0230355
Mt1	metallothionein 1 [Source:RGD Symbol;Acc:3117]	1.70812	3.26735	0.00458647	0.020341
Osbpl10	oxysterol binding protein-like 10 [Source:RGD Symbol;Acc:1561652]	1.70641	3.26348	0.00122623	0.00794517
Tlr13	toll-like receptor 13 [Source:MGI Symbol;Acc:MGI:3045213]	1.70539	3.26118	1.65607e-07	3.77361e-05
E2f7	E2F transcription factor 7 [Source:RGD Symbol;Acc:1310258]	1.70406	3.25817	0.0110154	0.0385077
Tg	thyroglobulin [Source:RGD Symbol;Acc:3848]	1.70345	3.2568	0.00757214	0.0293655
Srpx	sushi-repeat-containing protein, X-linked [Source:RGD Symbol;Acc:70950]	1.70191	3.25331	1.08124e-05	0.000382291
Ogdhl	oxoglutarate dehydrogenase-like [Source:RGD Symbol;Acc:1310916]	1.69339	3.23415	0.000113386	0.00153682
Dzip1	DAZ interacting zinc finger protein 1 [Source:RGD Symbol;Acc:1307701]	1.69208	3.23122	5.53696e-05	0.000976722
Cysltr1	cysteinyl leukotriene receptor 1 [Source:RGD Symbol;Acc:619796]	1.689	3.22432	0.00223587	0.0122169
Mboat1	membrane bound O-acyltransferase domain containing 1 [Source:RGD Symbol;Acc:1565561]	1.68836	3.2229	1.83891e-05	0.00051526
Fut10	fucosyltransferase 10 [Source:RGD Symbol;Acc:1359164]	1.68823	3.22262	0.000814074	0.00593512
Aldh1a3	aldehyde dehydrogenase 1 family, member A3 [Source:RGD Symbol;Acc:628662]	1.68716	3.22022	7.11781e-10	1.29066e-06
Unc5c	unc-5 netrin receptor C [Source:RGD Symbol;Acc:735109]	1.68641	3.21855	0.000980037	0.00672048
Plekha4	pleckstrin homology domain containing, family A (phosphoinositide binding specific) member 4 [Source:RGD Symbol;Acc:735133]	1.68588	3.21736	1.95807e-06	0.000141215
Tmem119	transmembrane protein 119 [Source:RGD Symbol;Acc:1307573]	1.68513	3.21569	0.000254273	0.00264765
Kctd14	potassium channel tetramerization domain containing 14 [Source:RGD Symbol;Acc:1306430]	1.68436	3.21399	0.00631194	0.0257034
Loxl2	lysyl oxidase-like 2 [Source:RGD Symbol;Acc:1308435]	1.68421	3.21364	5.21989e-05	0.000941137
Sphkap	SPHK1 interactor, AKAP domain containing [Source:RGD Symbol;Acc:1311951]	1.68364	3.21237	0.00395383	0.0183563
Aplnr	apelin receptor [Source:RGD Symbol;Acc:621645]	1.68339	3.21182	0.00586306	0.0242964
Nsl1	NSL1, MIS12 kinetochore complex component [Source:RGD Symbol;Acc:1562052]	1.68155	3.20773	0.00272206	0.0140167
Cyp27b1	cytochrome P450, family 27, subfamily b, polypeptide 1 [Source:RGD Symbol;Acc:69192]	1.68091	3.2063	0.000229881	0.00246776
Mrgprf	MAS-related GPR, member F [Source:RGD Symbol;Acc:708478]	1.67943	3.20302	0.000150567	0.00183412
Aspm	abnormal spindle microtubule assembly [Source:RGD Symbol;Acc:1307111]	1.67742	3.19856	0.000610345	0.00482085
Cdc25c	cell division cycle 25C [Source:RGD Symbol;Acc:1311875]	1.67694	3.19749	6.98952e-05	0.00113305
Tgm4	transglutaminase 4 [Source:RGD Symbol;Acc:620785]	1.67673	3.19703	0.00910177	0.0336231
Chtf18	chromosome transmission fidelity factor 18 [Source:RGD Symbol;Acc:1310473]	1.6758	3.19497	0.000942289	0.00655368
Art4	ADP-ribosyltransferase 4 [Source:RGD Symbol;Acc:1306456]	1.67495	3.19309	3.83366e-05	0.000786118
Tex36	testis expressed 36 [Source:RGD Symbol;Acc:1566410]	1.67495	3.19308	0.00544368	0.0229726
Tusc3	tumor suppressor candidate 3 [Source:RGD Symbol;Acc:1303318]	1.67436	3.19178	0.000328603	0.00312666
S100a8	S100 calcium binding protein A8 [Source:RGD Symbol;Acc:620265]	1.67356	3.19	0.0105631	0.0374069
Gfpt2	glutamine-fructose-6-phosphate transaminase 2 [Source:RGD Symbol;Acc:1303097]	1.67133	3.18508	1.00265e-05	0.000365707
Ppfia2	protein tyrosine phosphatase, receptor type, f polypeptide (PTPRF), interacting protein (liprin), alpha 2 [Source:RGD Symbol;Acc:1305021]	1.6699	3.18193	2.14451e-08	1.08881e-05
Sema5a	sema domain, seven thrombospondin repeats (type 1 and type 1-like), transmembrane domain (TM) and short cytoplasmic domain, (semaphorin) 5A [Source:RGD Symbol;Acc:1308650]	1.66951	3.18106	2.87627e-05	0.000661013
Igfbp5	insulin-like growth factor binding protein 5 [Source:RGD Symbol;Acc:2876]	1.66754	3.17671	0.0118738	0.0404977
B4galt6	UDP-Gal:betaGlcNAc beta 1,4-galactosyltransferase, polypeptide 6 [Source:RGD Symbol;Acc:71046]	1.66701	3.17555	5.7892e-07	7.1342e-05
Prtfdc1	phosphoribosyl transferase domain containing 1 [Source:RGD Symbol;Acc:1310177]	1.66548	3.17219	4.39168e-05	0.000843322
Sytl1	synaptotagmin-like 1 [Source:RGD Symbol;Acc:1310715]	1.6632	3.16719	0.00407552	0.0187362
Tspan8	tetraspanin 8 [Source:RGD Symbol;Acc:621783]	1.66236	3.16534	0.00346809	0.0166303
Fxyd2	FXYD domain-containing ion transport regulator 2 [Source:RGD Symbol;Acc:2173]	1.66018	3.16055	2.95954e-07	5.14595e-05
Gpr176	G protein-coupled receptor 176 [Source:RGD Symbol;Acc:621718]	1.65912	3.15824	0.00200604	0.0112867
H1fx	H1 histone family, member X [Source:RGD Symbol;Acc:1565596]	1.65682	3.1532	0.000756504	0.00561122
Gfra1	GDNF family receptor alpha 1 [Source:RGD Symbol;Acc:2681]	1.65612	3.15168	0.0153654	0.0493007
St3gal2	ST3 beta-galactoside alpha-2,3-sialyltransferase 2 [Source:RGD Symbol;Acc:68413]	1.65596	3.15134	1.31652e-05	0.000432918
Scd2	stearoyl-Coenzyme A desaturase 2 [Source:RGD Symbol;Acc:621177]	1.65552	3.15036	3.56738e-07	5.73173e-05
Smc4	structural maintenance of chromosomes 4 [Source:RGD Symbol;Acc:1306680]	1.65518	3.14963	3.13504e-06	0.000180059
Fxyd6	FXYD domain-containing ion transport regulator 6 [Source:RGD Symbol;Acc:69315]	1.65245	3.14366	3.05391e-07	5.23829e-05
Ms4a7	membrane-spanning 4-domains, subfamily A, member 7 [Source:RGD Symbol;Acc:1305549]	1.65203	3.14275	0.00344074	0.0165492
Vstm4	V-set and transmembrane domain containing 4 [Source:RGD Symbol;Acc:1310423]	1.65126	3.14109	4.90407e-05	0.000902136
Slc7a6	solute carrier family 7 (amino acid transporter light chain, y+L system), member 6 [Source:RGD Symbol;Acc:1309193]	1.65072	3.13989	3.57038e-05	0.000749072
Ak1	adenylate kinase 1 [Source:MGI Symbol;Acc:MGI:87977]	1.65009	3.13854	0.00174318	0.0101964
Gsta3	glutathione S-transferase alpha 3 [Source:RGD Symbol;Acc:1591980]	1.64902	3.13621	0.0086723	0.0324808
Slc7a5	solute carrier family 7 (amino acid transporter light chain, L system), member 5 [Source:RGD Symbol;Acc:620639]	1.64515	3.1278	1.78376e-05	0.000504267
Col12a1	collagen, type XII, alpha 1 [Source:RGD Symbol;Acc:2374]	1.64445	3.12628	8.50221e-05	0.00128474
Slc2a10	solute carrier family 2 (facilitated glucose transporter), member 10 [Source:RGD Symbol;Acc:1306552]	1.64391	3.12512	0.00404393	0.0186585
Slc44a3	solute carrier family 44, member 3 [Source:RGD Symbol;Acc:1305808]	1.6428	3.12271	0.0113133	0.039241
Tk1	thymidine kinase 1, soluble [Source:RGD Symbol;Acc:621014]	1.64117	3.11919	0.000149646	0.00183168
Nes	nestin [Source:RGD Symbol;Acc:3162]	1.63963	3.11586	0.000544875	0.00441078
Sh3pxd2b	SH3 and PX domains 2B [Source:RGD Symbol;Acc:1309926]	1.6394	3.11535	0.00335602	0.0162712
Atf3	activating transcription factor 3 [Source:RGD Symbol;Acc:2165]	1.63799	3.11232	0.000292626	0.00292695
S100a10	S100 calcium binding protein A10 [Source:RGD Symbol;Acc:628655]	1.63797	3.11228	9.58927e-05	0.00139583
March1	membrane-associated ring finger (C3HC4) 1, E3 ubiquitin protein ligase [Source:RGD Symbol;Acc:1305148]	1.63433	3.10443	0.0069527	0.0275869
Sox9	SRY (sex determining region Y)-box 9 [Source:RGD Symbol;Acc:620474]	1.63335	3.10234	0.0118587	0.0404846
Tlr8	toll-like receptor 8 [Source:RGD Symbol;Acc:1590327]	1.62925	3.09351	1.61258e-05	0.000481239
Cd200	Cd200 molecule [Source:RGD Symbol;Acc:3104]	1.62725	3.08923	0.000202191	0.00225916
Ahnak	AHNAK nucleoprotein [Source:RGD Symbol;Acc:619779]	1.62453	3.08342	4.47529e-07	6.51038e-05
Ddx11	DEAD/H (Asp-Glu-Ala-Asp/His) box helicase 11 [Source:RGD Symbol;Acc:1306675]	1.62111	3.07613	1.60611e-05	0.000481239
Lilrb3	leukocyte immunoglobulin-like receptor, subfamily B (with TM and ITIM domains), member 3 [Source:RGD Symbol;Acc:1566307]	1.62098	3.07583	0.000261662	0.00270099
Shc2	SHC (Src homology 2 domain containing) transforming protein 2 [Source:RGD Symbol;Acc:1307137]	1.61911	3.07186	3.87559e-06	0.000207854
Nlgn2	neuroligin 2 [Source:RGD Symbol;Acc:621118]	1.6145	3.06206	2.29559e-06	0.000147161
Dzip1l	DAZ interacting zinc finger protein 1-like [Source:RGD Symbol;Acc:1311430]	1.608	3.04829	3.11957e-05	0.000687025
Plcxd2	phosphatidylinositol-specific phospholipase C, X domain containing 2 [Source:RGD Symbol;Acc:1563504]	1.60676	3.04567	5.79097e-05	0.00100416
Klhl6	kelch-like family member 6 [Source:RGD Symbol;Acc:1307521]	1.60645	3.04501	2.38272e-06	0.000149722
Ace3	angiotensin I converting enzyme (peptidyl-dipeptidase A) 3 [Source:RGD Symbol;Acc:1561299]	1.60601	3.04408	4.79834e-05	0.000893039
Clec10a	C-type lectin domain family 10, member A [Source:RGD Symbol;Acc:621158]	1.6059	3.04385	7.06209e-05	0.00114045
Fam227b	family with sequence similarity 227, member B [Source:RGD Symbol;Acc:1359452]	1.60252	3.03673	0.000211208	0.00232714
Itgb6	integrin, beta 6 [Source:RGD Symbol;Acc:1303119]	1.59912	3.02959	0.00127699	0.00813697
Zfp382	zinc finger protein 382 [Source:RGD Symbol;Acc:708385]	1.59871	3.02873	0.00114947	0.00756753
Ppl	periplakin [Source:RGD Symbol;Acc:1305511]	1.59801	3.02725	0.000931637	0.0064974
Asns	asparagine synthetase (glutamine-hydrolyzing) [Source:RGD Symbol;Acc:2162]	1.59476	3.02045	0.00306905	0.0152946
Ankrd1	ankyrin repeat domain 1 [Source:RGD Symbol;Acc:61989]	1.59205	3.01477	0.000228659	0.00246381
Cdt1	chromatin licensing and DNA replication factor 1 [Source:RGD Symbol;Acc:1309211]	1.59143	3.01347	0.00157545	0.00953154
S100a11	S100 calcium binding protein A11 [Source:RGD Symbol;Acc:1303295]	1.59062	3.01179	0.000137111	0.00173169
Gins2	GINS complex subunit 2 (Psf2 homolog) [Source:RGD Symbol;Acc:1311055]	1.58897	3.00834	0.000507575	0.00418354
Rad51b	RAD51 homolog B [Source:MGI Symbol;Acc:MGI:1099436]	1.58748	3.00525	0.00255197	0.013424
Col8a2	collagen, type VIII, alpha 2 [Source:RGD Symbol;Acc:1305182]	1.58714	3.00453	0.00011776	0.00157506
Brca1	breast cancer 1, early onset [Source:RGD Symbol;Acc:2218]	1.58699	3.00422	1.54491e-05	0.000474808
Arhgef25	Rho guanine nucleotide exchange factor (GEF) 25 [Source:RGD Symbol;Acc:735210]	1.58588	3.0019	8.55754e-06	0.000330155
Phldb1	pleckstrin homology-like domain, family B, member 1 [Source:RGD Symbol;Acc:620878]	1.58585	3.00185	7.84654e-07	8.29968e-05
Mtmr11	myotubularin related protein 11 [Source:RGD Symbol;Acc:1589965]	1.58277	2.99544	2.25382e-06	0.000146706
Ska2	spindle and kinetochore associated complex subunit 2 [Source:RGD Symbol;Acc:1307084]	1.58089	2.99154	0.000149524	0.00183168
Dcdc2	doublecortin domain containing 2 [Source:RGD Symbol;Acc:1310227]	1.57996	2.98961	0.00367942	0.017407
Tiam1	T-cell lymphoma invasion and metastasis 1 [Source:RGD Symbol;Acc:1307455]	1.57994	2.98957	0.00135586	0.00852037
Clmp	CXADR-like membrane protein [Source:RGD Symbol;Acc:708569]	1.57979	2.98927	0.00194567	0.0110818
Zfp367	zinc finger protein 367 [Source:RGD Symbol;Acc:1307136]	1.57979	2.98926	0.000371097	0.00338873
Rgs2	regulator of G-protein signaling 2 [Source:RGD Symbol;Acc:621665]	1.57707	2.98364	5.13851e-05	0.000934017
Snx32	sorting nexin 32 [Source:RGD Symbol;Acc:1560591]	1.57676	2.98299	0.000546445	0.00442067
Ybx2	Y box binding protein 2 [Source:RGD Symbol;Acc:1305068]	1.57544	2.98027	0.000847662	0.00609026
Wbp5	WW domain binding protein 5 [Source:RGD Symbol;Acc:1592975]	1.57039	2.96984	6.5229e-05	0.00108655
Atp8b2	ATPase, aminophospholipid transporter, class I, type 8B, member 2 [Source:RGD Symbol;Acc:1597731]	1.56987	2.96877	1.50479e-05	0.000468829
Ncf1	neutrophil cytosolic factor 1 [Source:RGD Symbol;Acc:61307]	1.56782	2.96456	8.72661e-06	0.000333635
Lmod1	leiomodin 1 (smooth muscle) [Source:RGD Symbol;Acc:1307236]	1.56623	2.9613	0.000181699	0.00210237
Rgs5	regulator of G-protein signaling 5 [Source:RGD Symbol;Acc:3568]	1.56429	2.95732	0.000170093	0.00200837
Rad51ap1	RAD51 associated protein 1 [Source:RGD Symbol;Acc:1597431]	1.56098	2.95054	0.000114942	0.00155044
B3gnt7	UDP-GlcNAc:betaGal beta-1,3-N-acetylglucosaminyltransferase 7 [Source:RGD Symbol;Acc:1310580]	1.56019	2.94893	0.00172879	0.0101456
Obscn	obscurin, cytoskeletal calmodulin and titin-interacting RhoGEF [Source:RGD Symbol;Acc:631335]	1.55981	2.94815	0.000185528	0.00214278
Nexn	nexilin (F actin binding protein) [Source:RGD Symbol;Acc:708354]	1.5587	2.94588	0.00436171	0.0196812
Mybl1	myeloblastosis oncogene-like 1 [Source:RGD Symbol;Acc:1306940]	1.55777	2.94398	0.00214744	0.0118717
Rcn3	reticulocalbin 3, EF-hand calcium binding domain [Source:RGD Symbol;Acc:1359365]	1.55709	2.9426	1.6418e-06	0.000127564
Smtnl2	smoothelin-like 2 [Source:RGD Symbol;Acc:1585960]	1.555	2.93833	0.000144965	0.00179593
Ndrg4	NDRG family member 4 [Source:RGD Symbol;Acc:621593]	1.55316	2.93458	0.000141327	0.00176561
Ramp1	receptor (G protein-coupled) activity modifying protein 1 [Source:RGD Symbol;Acc:61870]	1.5531	2.93446	6.01166e-07	7.19753e-05
Trim35	tripartite motif-containing 35 [Source:RGD Symbol;Acc:1564642]	1.55212	2.93247	1.12074e-08	8.78285e-06
C1qtnf7	C1q and tumor necrosis factor related protein 7 [Source:RGD Symbol;Acc:1306978]	1.55102	2.93024	0.000135122	0.0017151
Gdf11	growth differentiation factor 11 [Source:RGD Symbol;Acc:2673]	1.5498	2.92776	0.00101458	0.0068756
Cep295	centrosomal protein 295 [Source:RGD Symbol;Acc:1311723]	1.54978	2.92772	0.00052518	0.00428343
Maff	v-maf avian musculoaponeurotic fibrosarcoma oncogene homolog F [Source:RGD Symbol;Acc:1309531]	1.54963	2.92743	0.000419084	0.00367618
Col4a1	collagen, type IV, alpha 1 [Source:RGD Symbol;Acc:1307148]	1.54957	2.92731	4.95828e-06	0.000239761
Foxs1	forkhead box S1 [Source:RGD Symbol;Acc:1310679]	1.54905	2.92624	0.00209871	0.0116808
Mr1	major histocompatibility complex, class I-related [Source:MGI Symbol;Acc:MGI:1195463]	1.54676	2.92159	0.00101198	0.00686273
Akr1b10	aldo-keto reductase family 1, member B10 (aldose reductase) [Source:RGD Symbol;Acc:1308277]	1.54639	2.92086	0.00861977	0.0323398
Gng8	guanine nucleotide binding protein (G protein), gamma 8 [Source:RGD Symbol;Acc:620808]	1.54559	2.91924	4.80936e-07	6.63402e-05
Stard9	StAR-related lipid transfer (START) domain containing 9 [Source:RGD Symbol;Acc:1593360]	1.54474	2.91751	2.90787e-05	0.000661922
Adamts14	ADAM metallopeptidase with thrombospondin type 1 motif, 14 [Source:RGD Symbol;Acc:1308899]	1.54247	2.91293	0.000326167	0.00311515
S100a9	S100 calcium binding protein A9 [Source:RGD Symbol;Acc:620267]	1.54217	2.91233	0.0119677	0.0407256
Antxr1	anthrax toxin receptor 1 [Source:RGD Symbol;Acc:1307144]	1.54212	2.91222	1.01406e-05	0.000368809
Trps1	trichorhinophalangeal syndrome I [Source:RGD Symbol;Acc:1311883]	1.54128	2.91053	0.00179229	0.0104212
Ctsk	cathepsin K [Source:RGD Symbol;Acc:61810]	1.54047	2.9089	1.66487e-07	3.77361e-05
Fam180a	family with sequence similarity 180, member A [Source:RGD Symbol;Acc:1308013]	1.53901	2.90596	2.03453e-07	4.0991e-05
Plekhs1	pleckstrin homology domain containing, family S member 1 [Source:RGD Symbol;Acc:1559884]	1.53888	2.9057	0.00123438	0.00795733
Fstl3	follistatin-like 3 (secreted glycoprotein) [Source:RGD Symbol;Acc:621811]	1.53874	2.9054	0.00263735	0.0137422
Inhbb	inhibin beta-B [Source:RGD Symbol;Acc:2913]	1.5362	2.9003	0.012525	0.0421447
Hk2	hexokinase 2 [Source:RGD Symbol;Acc:2797]	1.53596	2.89982	1.61669e-05	0.000481239
Mis18a	MIS18 kinetochore protein A [Source:RGD Symbol;Acc:1310778]	1.53546	2.89881	0.015341	0.0492597
Ccne1	cyclin E1 [Source:RGD Symbol;Acc:2294]	1.53258	2.89302	0.0011964	0.00779163
Serpinb1a	serine (or cysteine) proteinase inhibitor, clade B, member 1a [Source:RGD Symbol;Acc:1306203]	1.53171	2.89128	0.000817424	0.00593907
Plat	plasminogen activator, tissue [Source:RGD Symbol;Acc:3342]	1.52995	2.88777	2.95545e-05	0.000668689
Lamb1	laminin, beta 1 [Source:RGD Symbol;Acc:1306311]	1.52919	2.88624	1.90483e-06	0.000139757
Prkar2b	protein kinase, cAMP dependent regulatory, type II beta [Source:RGD Symbol;Acc:3394]	1.5282	2.88426	0.00330638	0.016092
Ptk2b	protein tyrosine kinase 2 beta [Source:RGD Symbol;Acc:628758]	1.52721	2.88227	3.38554e-05	0.00072223
Nptxr	neuronal pentraxin receptor [Source:RGD Symbol;Acc:628898]	1.52484	2.87754	0.00111035	0.00735191
Tmem173	transmembrane protein 173 [Source:RGD Symbol;Acc:1562552]	1.52263	2.87314	9.31242e-06	0.000349427
Map6	microtubule-associated protein 6 [Source:RGD Symbol;Acc:61804]	1.52202	2.87194	0.000140271	0.00175588
Myo1f	myosin IF [Source:RGD Symbol;Acc:1309750]	1.52107	2.87003	4.22506e-05	0.000828883
Tmem26	transmembrane protein 26 [Source:RGD Symbol;Acc:1309273]	1.52085	2.86961	0.00215179	0.0118749
Csmd1	CUB and Sushi multiple domains 1 [Source:RGD Symbol;Acc:1305103]	1.51922	2.86636	0.00309036	0.0153707
Ppp2r2b	protein phosphatase 2, regulatory subunit B, beta [Source:RGD Symbol;Acc:631441]	1.51487	2.85773	0.00208085	0.01162
Uggt2	UDP-glucose glycoprotein glucosyltransferase 2 [Source:MGI Symbol;Acc:MGI:1913685]	1.5146	2.85719	0.000123595	0.00162906
Mdm1	Mdm1 nuclear protein [Source:RGD Symbol;Acc:1561092]	1.51393	2.85587	3.24271e-05	0.000701187
Dkk2	dickkopf WNT signaling pathway inhibitor 2 [Source:RGD Symbol;Acc:1308639]	1.51267	2.85339	0.0153407	0.0492597
Col6a1	collagen, type VI, alpha 1 [Source:RGD Symbol;Acc:1565398]	1.51118	2.85043	1.95853e-07	4.00962e-05
Olfml2b	olfactomedin-like 2B [Source:RGD Symbol;Acc:1309257]	1.50939	2.8469	0.000235849	0.00251566
Crispld2	cysteine-rich secretory protein LCCL domain containing 2 [Source:RGD Symbol;Acc:620860]	1.50829	2.84473	2.90852e-05	0.000661922
Nrcam	neuronal cell adhesion molecule [Source:RGD Symbol;Acc:3209]	1.50546	2.83915	0.000611211	0.00482311
Npdc1	neural proliferation, differentiation and control, 1 [Source:RGD Symbol;Acc:1303156]	1.50493	2.8381	0.000138622	0.00174384
Setd7	SET domain containing (lysine methyltransferase) 7 [Source:RGD Symbol;Acc:1586346]	1.49884	2.82616	0.00136817	0.0085759
Grik5	glutamate receptor, ionotropic, kainate 5 [Source:RGD Symbol;Acc:2735]	1.49726	2.82305	3.14482e-05	0.000689417
Dmbt1	deleted in malignant brain tumors 1 [Source:RGD Symbol;Acc:61984]	1.4923	2.81337	0.00899289	0.0333081
Ncf2	neutrophil cytosolic factor 2 [Source:RGD Symbol;Acc:1309424]	1.49128	2.81139	0.0013401	0.00845001
Rfx2	regulatory factor X, 2 (influences HLA class II expression) [Source:RGD Symbol;Acc:1588579]	1.49061	2.81008	0.00171023	0.0100779
C1qtnf2	C1q and tumor necrosis factor related protein 2 [Source:RGD Symbol;Acc:1561041]	1.48997	2.80883	0.001282	0.00815254
Clec4a	C-type lectin domain family 4, member A [Source:RGD Symbol;Acc:1359662]	1.48881	2.80657	0.000819219	0.00594531
Fam57a	family with sequence similarity 57, member A [Source:RGD Symbol;Acc:1307493]	1.48721	2.80345	0.00727914	0.0285343
Samd9l	sterile alpha motif domain containing 9-like [Source:MGI Symbol;Acc:MGI:1343184]	1.48578	2.80069	0.000636269	0.00496995
Ttc12	tetratricopeptide repeat domain 12 [Source:RGD Symbol;Acc:1303264]	1.48403	2.79729	0.00156768	0.00949356
Car11	carbonic anhydrase 11 [Source:RGD Symbol;Acc:735155]	1.48353	2.79633	0.00012142	0.00160796
Nov	nephroblastoma overexpressed [Source:RGD Symbol;Acc:621553]	1.48301	2.79532	0.00430792	0.0194928
Fam129a	family with sequence similarity 129, member A [Source:RGD Symbol;Acc:71088]	1.48207	2.79349	0.000731947	0.00550717
Dpep1	dipeptidase 1 (renal) [Source:RGD Symbol;Acc:620324]	1.48183	2.79302	5.51974e-06	0.000253848
Ccsap	centriole, cilia and spindle-associated protein [Source:RGD Symbol;Acc:1563235]	1.48085	2.79113	0.00443095	0.0198876
Ezh2	enhancer of zeste 2 polycomb repressive complex 2 subunit [Source:RGD Symbol;Acc:1595860]	1.47985	2.7892	4.21321e-06	0.000216619
Dctd	dCMP deaminase [Source:RGD Symbol;Acc:1359671]	1.47924	2.78802	0.00287042	0.0145504
Neu2	sialidase 2 [Source:RGD Symbol;Acc:3164]	1.47482	2.77949	1.95468e-05	0.000526779
Spef1	sperm flagellar 1 [Source:RGD Symbol;Acc:1311267]	1.47459	2.77904	3.60409e-06	0.00019974
Mcm8	minichromosome maintenance 8 homologous recombination repair factor [Source:RGD Symbol;Acc:1305218]	1.47341	2.77677	0.000755908	0.00561122
Abcc5	ATP-binding cassette, subfamily C (CFTR/MRP), member 5 [Source:RGD Symbol;Acc:70913]	1.47215	2.77436	8.21332e-07	8.47574e-05
Tmtc1	transmembrane and tetratricopeptide repeat containing 1 [Source:RGD Symbol;Acc:1564868]	1.47056	2.7713	0.00248574	0.0131739
Apbb1ip	amyloid beta (A4) precursor protein-binding, family B, member 1 interacting protein [Source:RGD Symbol;Acc:1304795]	1.46997	2.77017	6.30715e-06	0.000268646
Spata6	spermatogenesis associated 6 [Source:RGD Symbol;Acc:628657]	1.46723	2.76491	0.000135654	0.00171909
Serpine2	serpin peptidase inhibitor, clade E (nexin, plasminogen activator inhibitor type 1), member 2 [Source:RGD Symbol;Acc:3748]	1.46558	2.76175	1.85643e-05	0.00051751
Kitlg	KIT ligand [Source:RGD Symbol;Acc:3086]	1.46408	2.75888	0.00128064	0.00814924
Snx10	sorting nexin 10 [Source:RGD Symbol;Acc:1305782]	1.46208	2.75504	0.00215549	0.0118838
Nkd1	naked cuticle homolog 1 (Drosophila) [Source:RGD Symbol;Acc:1308491]	1.46118	2.75333	2.42469e-05	0.000598767
Arl5c	ADP-ribosylation factor-like 5C [Source:RGD Symbol;Acc:1563128]	1.46014	2.75136	0.0007177	0.00543542
Pole2	polymerase (DNA directed), epsilon 2, accessory subunit [Source:RGD Symbol;Acc:1311962]	1.45863	2.74846	0.000866299	0.00618444
Zfpm2	zinc finger protein, multitype 2 [Source:RGD Symbol;Acc:1306021]	1.45666	2.74471	0.00022158	0.00240797
Ehf	ets homologous factor [Source:RGD Symbol;Acc:1310282]	1.45625	2.74395	0.00709734	0.0280142
Mms22l	MMS22-like, DNA repair protein [Source:RGD Symbol;Acc:1304693]	1.45269	2.73717	0.000141489	0.0017659
Scarf2	scavenger receptor class F, member 2 [Source:RGD Symbol;Acc:1306013]	1.45008	2.73223	4.6047e-06	0.000226541
Cxcl16	chemokine (C-X-C motif) ligand 16 [Source:RGD Symbol;Acc:1562928]	1.44783	2.72797	1.48017e-07	3.68931e-05
Kdelr3	KDEL (Lys-Asp-Glu-Leu) endoplasmic reticulum protein retention receptor 3 [Source:RGD Symbol;Acc:1311536]	1.4474	2.72717	0.00170887	0.0100779
Glipr1	GLI pathogenesis-related 1 [Source:RGD Symbol;Acc:1305978]	1.44721	2.72679	8.96323e-06	0.000339799
E2f1	E2F transcription factor 1 [Source:RGD Symbol;Acc:728892]	1.44336	2.71954	0.000339118	0.00318763
Cyp26a1	cytochrome P450, family 26, subfamily a, polypeptide 1 [Source:RGD Symbol;Acc:620161]	1.44149	2.71601	0.00889221	0.0330703
Lrrc1	leucine rich repeat containing 1 [Source:RGD Symbol;Acc:1549773]	1.43923	2.71176	0.000571653	0.00459531
Pygm	phosphorylase, glycogen, muscle [Source:RGD Symbol;Acc:3461]	1.43798	2.70942	0.000316003	0.00305714
Ltbp3	latent transforming growth factor beta binding protein 3 [Source:RGD Symbol;Acc:62057]	1.43585	2.70541	4.19443e-06	0.000216619
Meis3	Meis homeobox 3 [Source:RGD Symbol;Acc:1308532]	1.4344	2.7027	7.07281e-06	0.000295712
Tmem55a	transmembrane protein 55A [Source:RGD Symbol;Acc:1306225]	1.43323	2.70051	0.00116295	0.00763256
Foxn4	forkhead box N4 [Source:RGD Symbol;Acc:1306389]	1.43322	2.70048	0.00950431	0.0346463
Sv2a	synaptic vesicle glycoprotein 2a [Source:RGD Symbol;Acc:619715]	1.43171	2.69767	0.000461625	0.00394573
Slc1a5	solute carrier family 1 (neutral amino acid transporter), member 5 [Source:RGD Symbol;Acc:708512]	1.43076	2.69589	0.00062945	0.00492898
Rspo1	R-spondin 1 [Source:RGD Symbol;Acc:1565558]	1.42957	2.69366	0.000221343	0.00240746
Sdk2	sidekick cell adhesion molecule 2 [Source:RGD Symbol;Acc:1310397]	1.42711	2.68908	0.00036004	0.00331639
Kif3c	kinesin family member 3C [Source:RGD Symbol;Acc:621538]	1.42661	2.68814	0.00101213	0.00686273
St14	suppression of tumorigenicity 14 (colon carcinoma) [Source:RGD Symbol;Acc:69288]	1.42342	2.6822	4.1473e-05	0.000823813
Ccdc38	coiled-coil domain containing 38 [Source:RGD Symbol;Acc:1564046]	1.41875	2.67353	0.000343024	0.00320855
Fhdc1	FH2 domain containing 1 [Source:RGD Symbol;Acc:1311955]	1.41856	2.67319	1.14929e-05	0.0003943
Nr4a1	nuclear receptor subfamily 4, group A, member 1 [Source:RGD Symbol;Acc:620029]	1.41778	2.67174	0.000318551	0.00306101
Hmgn3	high mobility group nucleosomal binding domain 3 [Source:RGD Symbol;Acc:1359106]	1.41596	2.66838	7.18919e-06	0.000297239
Sgcb	sarcoglycan, beta [Source:RGD Symbol;Acc:1594202]	1.41522	2.667	0.000390541	0.00352092
Anxa1	annexin A1 [Source:RGD Symbol;Acc:2118]	1.40864	2.65487	9.8478e-06	0.000362313
Sparc	secreted protein, acidic, cysteine-rich (osteonectin) [Source:RGD Symbol;Acc:3742]	1.40556	2.64921	8.89143e-07	8.68145e-05
Ptgis	prostaglandin I2 (prostacyclin) synthase [Source:RGD Symbol;Acc:3438]	1.40356	2.64553	0.00770256	0.029735
Asb5	ankyrin repeat and SOCS box-containing 5 [Source:RGD Symbol;Acc:1565973]	1.40159	2.64193	3.72541e-05	0.000770638
Matk	megakaryocyte-associated tyrosine kinase [Source:RGD Symbol;Acc:69058]	1.40131	2.64141	7.93078e-05	0.00122613
Atp8b4	ATPase, class I, type 8B, member 4 [Source:RGD Symbol;Acc:1306712]	1.39879	2.63681	0.000737737	0.00554089
Rgs10	regulator of G-protein signaling 10 [Source:RGD Symbol;Acc:3562]	1.39611	2.6319	2.9108e-05	0.000661922
Slc25a36	solute carrier family 25 (pyrimidine nucleotide carrier ), member 36 [Source:RGD Symbol;Acc:1591928]	1.39548	2.63077	0.00019703	0.00222416
Slc25a24	solute carrier family 25 (mitochondrial carrier, phosphate carrier), member 24 [Source:RGD Symbol;Acc:1311982]	1.39354	2.62722	1.93384e-06	0.000140264
Cd53	Cd53 molecule [Source:RGD Symbol;Acc:2310]	1.39259	2.62549	2.79761e-06	0.000165163
Cpm	carboxypeptidase M [Source:RGD Symbol;Acc:1310532]	1.39099	2.62259	7.7761e-06	0.000315342
Neurl3	neuralized E3 ubiquitin protein ligase 3 [Source:RGD Symbol;Acc:1359633]	1.38995	2.6207	0.00463969	0.0204887
Pdlim4	PDZ and LIM domain 4 [Source:RGD Symbol;Acc:3575]	1.3897	2.62024	1.59571e-05	0.000480106
Myo5a	myosin VA [Source:RGD Symbol;Acc:3143]	1.38814	2.61741	0.000164787	0.00196394
Sparcl1	SPARC-like 1 (hevin) [Source:RGD Symbol;Acc:2531]	1.38692	2.6152	0.000136625	0.00172899
Dlg4	discs, large homolog 4 (Drosophila) [Source:RGD Symbol;Acc:68424]	1.38565	2.61289	2.24382e-05	0.000567347
Fzd6	frizzled class receptor 6 [Source:RGD Symbol;Acc:628816]	1.38528	2.61223	0.000698835	0.00533392
Fam102b	family with sequence similarity 102, member B [Source:RGD Symbol;Acc:1310037]	1.38447	2.61075	0.00456221	0.0203053
Chst12	carbohydrate (chondroitin 4) sulfotransferase 12 [Source:RGD Symbol;Acc:1308214]	1.38438	2.61059	7.42415e-05	0.00117207
Ptger2	prostaglandin E receptor 2 (subtype EP2) [Source:RGD Symbol;Acc:620020]	1.38241	2.60703	0.00265246	0.0138096
Tnfrsf21	tumor necrosis factor receptor superfamily, member 21 [Source:RGD Symbol;Acc:1307308]	1.37991	2.60252	6.03765e-05	0.00103422
Pdk3	pyruvate dehydrogenase kinase, isozyme 3 [Source:RGD Symbol;Acc:1593276]	1.37991	2.60252	0.000138958	0.00174405
Ccnf	cyclin F [Source:RGD Symbol;Acc:67401]	1.37781	2.59873	0.00087717	0.006234
Nr1h5	nuclear receptor subfamily 1, group H, member 5 [Source:RGD Symbol;Acc:1596077]	1.37658	2.59653	0.00973049	0.035248
Selm	selenoprotein M [Source:RGD Symbol;Acc:1565037]	1.37491	2.59351	9.42809e-05	0.00137869
Hdac9	histone deacetylase 9 [Source:RGD Symbol;Acc:1310748]	1.37481	2.59335	0.000379518	0.00345321
Emp2	epithelial membrane protein 2 [Source:RGD Symbol;Acc:1359629]	1.37475	2.59324	1.38093e-05	0.000447148
Mical1	microtubule associated monooxygenase, calponin and LIM domain containing 1 [Source:RGD Symbol;Acc:1309386]	1.37448	2.59275	2.06059e-06	0.000143779
Zfp449	zinc finger protein 449 [Source:RGD Symbol;Acc:1584453]	1.37442	2.59264	0.00116027	0.00762285
Gbp5	guanylate binding protein 5 [Source:RGD Symbol;Acc:1311040]	1.3742	2.59224	0.00623615	0.0254847
Pld2	phospholipase D2 [Source:RGD Symbol;Acc:3350]	1.37294	2.58997	2.36172e-06	0.000149488
Ddx60	DEAD (Asp-Glu-Ala-Asp) box polypeptide 60 [Source:MGI Symbol;Acc:MGI:2384570]	1.37173	2.5878	0.00135596	0.00852037
Gpr160	G protein-coupled receptor 160 [Source:RGD Symbol;Acc:1560200]	1.37106	2.58661	0.0102354	0.0366173
Soat1	sterol O-acyltransferase 1 [Source:RGD Symbol;Acc:621641]	1.37084	2.58621	0.000277548	0.00282842
Camk2d	calcium/calmodulin-dependent protein kinase II delta [Source:RGD Symbol;Acc:2263]	1.37054	2.58568	8.30697e-05	0.00127282
Pragmin	pragma of Rnd2 [Source:RGD Symbol;Acc:1311793]	1.37024	2.58513	0.00235372	0.0127023
Athl1	ATH1, acid trehalase-like 1 (yeast) [Source:RGD Symbol;Acc:1306015]	1.37001	2.58472	9.91286e-07	9.38985e-05
Serpine1	serpin peptidase inhibitor, clade E (nexin, plasminogen activator inhibitor type 1), member 1 [Source:RGD Symbol;Acc:3249]	1.36807	2.58124	0.0146732	0.0475727
Fbxo5	F-box protein 5 [Source:RGD Symbol;Acc:1309405]	1.36775	2.58067	0.0003315	0.00314479
Smarca1	SWI/SNF related, matrix associated, actin dependent regulator of chromatin, subfamily a, member 1 [Source:RGD Symbol;Acc:1561046]	1.36526	2.57623	0.000471334	0.00399642
Map2	microtubule-associated protein 2 [Source:RGD Symbol;Acc:3044]	1.36494	2.57565	0.00533072	0.0226146
Plaur	plasminogen activator, urokinase receptor [Source:RGD Symbol;Acc:620597]	1.36433	2.57457	0.00124734	0.00800476
Etv1	ets variant 1 [Source:RGD Symbol;Acc:1312007]	1.36266	2.57159	0.000251205	0.00262432
Runx1t1	runt-related transcription factor 1; translocated to, 1 (cyclin D-related) [Source:RGD Symbol;Acc:1305490]	1.36093	2.5685	0.000735591	0.00552804
Bcl2l11	BCL2-like 11 (apoptosis facilitator) [Source:RGD Symbol;Acc:628774]	1.36058	2.56788	1.67038e-06	0.000128498
Unc5cl	unc-5 family C-terminal like [Source:RGD Symbol;Acc:1587368]	1.35871	2.56455	0.000887317	0.00628149
Frzb	frizzled-related protein [Source:RGD Symbol;Acc:1311315]	1.35642	2.56048	0.000128296	0.00166524
Fam109b	family with sequence similarity 109, member B [Source:RGD Symbol;Acc:1586415]	1.35513	2.55819	0.00382628	0.0178663
Arhgap28	Rho GTPase activating protein 28 [Source:RGD Symbol;Acc:1559882]	1.35505	2.55806	0.00320317	0.0157833
B4galt2	UDP-Gal:betaGlcNAc beta 1,4- galactosyltransferase, polypeptide 2 [Source:RGD Symbol;Acc:1305358]	1.35385	2.55594	0.00457559	0.0203143
P3h4	prolyl 3-hydroxylase family member 4 [Source:RGD Symbol;Acc:620767]	1.35349	2.55529	0.00286047	0.0145174
Emilin2	elastin microfibril interfacer 2 [Source:RGD Symbol;Acc:1305343]	1.35302	2.55447	0.00315938	0.0156221
Bcl3	B-cell CLL/lymphoma 3 [Source:RGD Symbol;Acc:1589465]	1.3513	2.55142	0.000144786	0.00179593
Rab32	RAB32, member RAS oncogene family [Source:RGD Symbol;Acc:1559997]	1.35023	2.54952	5.0016e-06	0.000240475
Cyp2c12	cytochrome P450, family 2, subfamily c, polypeptide 12 [Source:RGD Symbol;Acc:2470]	1.34929	2.54787	3.69544e-05	0.000767696
Emb	embigin [Source:RGD Symbol;Acc:621067]	1.34868	2.5468	0.00245685	0.0130741
Cbx3	chromobox homolog 3 [Source:RGD Symbol;Acc:1549705]	1.34855	2.54656	8.40678e-05	0.00127946
Tspo2	translocator protein 2 [Source:RGD Symbol;Acc:1594018]	1.34777	2.54519	0.0119034	0.0405491
Myh7b	myosin, heavy chain 7B, cardiac muscle, beta [Source:RGD Symbol;Acc:1307994]	1.34611	2.54226	8.9313e-05	0.00133121
Osbpl5	oxysterol binding protein-like 5 [Source:RGD Symbol;Acc:1308402]	1.3457	2.54153	6.25172e-06	0.000267182
Tbx20	T-box 20 [Source:RGD Symbol;Acc:1309396]	1.34444	2.53932	0.00170755	0.0100762
Hspb1	heat shock protein B1 [Source:RGD Symbol;Acc:61306]	1.34426	2.53901	0.000708759	0.00539746
Ager	advanced glycosylation end product-specific receptor [Source:RGD Symbol;Acc:69258]	1.34308	2.53693	0.00169308	0.0100141
Itgam	integrin, alpha M [Source:RGD Symbol;Acc:2926]	1.3429	2.5366	0.000649359	0.00504117
Plekhn1	pleckstrin homology domain containing, family N member 1 [Source:RGD Symbol;Acc:1311019]	1.34169	2.53447	1.33685e-05	0.000436211
Unc5b	unc-5 netrin receptor B [Source:RGD Symbol;Acc:621756]	1.34106	2.53337	0.00127041	0.00810471
Ncapd2	non-SMC condensin I complex, subunit D2 [Source:RGD Symbol;Acc:1562596]	1.34007	2.53163	8.9795e-06	0.000339799
Adcy7	adenylate cyclase 7 [Source:RGD Symbol;Acc:619966]	1.3396	2.53081	0.000908457	0.00639548
Fzd2	frizzled class receptor 2 [Source:RGD Symbol;Acc:71012]	1.33918	2.53007	0.00476209	0.020872
Vim	vimentin [Source:RGD Symbol;Acc:621646]	1.3386	2.52906	5.14508e-06	0.000244593
Rasgrp4	RAS guanyl releasing protein 4 [Source:RGD Symbol;Acc:620476]	1.33783	2.5277	2.92032e-05	0.000661922
Col4a2	collagen, type IV, alpha 2 [Source:RGD Symbol;Acc:1308085]	1.33778	2.52763	8.86815e-05	0.00132584
Bhlha15	basic helix-loop-helix family, member a15 [Source:RGD Symbol;Acc:3091]	1.33689	2.52607	0.00149146	0.00913661
Lat2	linker for activation of T cells family, member 2 [Source:RGD Symbol;Acc:631397]	1.33666	2.52566	0.000457519	0.00392447
Afap1	actin filament associated protein 1 [Source:RGD Symbol;Acc:619959]	1.33653	2.52544	4.1765e-05	0.000825738
Vnn1	vanin 1 [Source:RGD Symbol;Acc:1310075]	1.33485	2.52249	1.64048e-05	0.000484941
Aox1	aldehyde oxidase 1 [Source:RGD Symbol;Acc:620528]	1.33474	2.5223	0.000333416	0.00315354
Armcx2	armadillo repeat containing, X-linked 2 [Source:RGD Symbol;Acc:1359132]	1.33448	2.52184	0.000417817	0.0036709
Marcks	myristoylated alanine rich protein kinase C substrate [Source:RGD Symbol;Acc:3028]	1.33217	2.51781	1.17031e-06	0.000101864
Lrrc71	leucine rich repeat containing 71 [Source:RGD Symbol;Acc:1309453]	1.33209	2.51767	3.49619e-06	0.000194637
Slc25a4	solute carrier family 25 (mitochondrial carrier; adenine nucleotide translocator), member 4 [Source:RGD Symbol;Acc:620352]	1.32771	2.51003	2.3568e-05	0.000586565
Prnp	prion protein [Source:RGD Symbol;Acc:3410]	1.32684	2.50853	0.000154247	0.00186818
C3ar1	complement component 3a receptor 1 [Source:RGD Symbol;Acc:620537]	1.32627	2.50753	0.000583376	0.00466885
Slit3	slit guidance ligand 3 [Source:RGD Symbol;Acc:69311]	1.32608	2.5072	0.0022355	0.0122169
Cdc45	cell division cycle 45 [Source:RGD Symbol;Acc:1590928]	1.32531	2.50587	0.00048831	0.00407503
Orai2	ORAI calcium release-activated calcium modulator 2 [Source:RGD Symbol;Acc:1310213]	1.32391	2.50343	1.98756e-05	0.000533363
Ccdc18	coiled-coil domain containing 18 [Source:RGD Symbol;Acc:1564165]	1.32369	2.50305	0.00173393	0.0101564
Ccdc64b	coiled-coil domain containing 64B [Source:RGD Symbol;Acc:1306729]	1.32162	2.49947	0.0152546	0.0490816
Procr	protein C receptor, endothelial [Source:RGD Symbol;Acc:1305991]	1.32096	2.49833	0.0016107	0.00967107
Sncaip	synuclein, alpha interacting protein [Source:RGD Symbol;Acc:1309283]	1.31829	2.49371	0.0139469	0.0458147
Rpp25	ribonuclease P/MRP 25 subunit [Source:RGD Symbol;Acc:1305290]	1.31786	2.49295	0.00018037	0.00209081
Siglec5	sialic acid binding Ig-like lectin 5 [Source:RGD Symbol;Acc:1305432]	1.31774	2.49276	0.000515062	0.00422877
Hoxb3	homeo box B3 [Source:RGD Symbol;Acc:1310780]	1.31679	2.49112	0.0027583	0.0141613
Adamdec1	ADAM-like, decysin 1 [Source:RGD Symbol;Acc:1309861]	1.31633	2.49032	0.014746	0.0477599
Hivep3	human immunodeficiency virus type I enhancer binding protein 3 [Source:RGD Symbol;Acc:1311252]	1.31559	2.48904	4.48986e-05	0.000853655
Armc2	armadillo repeat containing 2 [Source:RGD Symbol;Acc:1562413]	1.31547	2.48883	0.00642837	0.0261105
Smc2	structural maintenance of chromosomes 2 [Source:RGD Symbol;Acc:1305227]	1.31424	2.48671	0.000287368	0.00289489
Pxdn	peroxidasin [Source:RGD Symbol;Acc:1560694]	1.3137	2.48578	0.000396714	0.00356368
Sspo	SCO-spondin [Source:RGD Symbol;Acc:1549716]	1.31247	2.48366	0.00288136	0.0145942
Mest	mesoderm specific transcript [Source:RGD Symbol;Acc:1594589]	1.31238	2.48351	0.000504352	0.00417051
Slc10a6	solute carrier family 10 (sodium/bile acid cotransporter), member 6 [Source:RGD Symbol;Acc:727800]	1.31179	2.48249	0.00203142	0.0114142
C5ar1	complement component 5a receptor 1 [Source:RGD Symbol;Acc:70553]	1.30909	2.47785	4.43876e-05	0.000849791
Traf3ip3	TRAF3 interacting protein 3 [Source:RGD Symbol;Acc:1304848]	1.30739	2.47493	0.000340095	0.0031882
Rab31	RAB31, member RAS oncogene family [Source:RGD Symbol;Acc:628598]	1.30613	2.47278	1.98257e-05	0.000533153
Wls	wntless Wnt ligand secretion mediator [Source:RGD Symbol;Acc:735139]	1.30499	2.47082	6.91674e-07	7.76939e-05
Abcc1	ATP-binding cassette, subfamily C (CFTR/MRP), member 1 [Source:RGD Symbol;Acc:3112]	1.30275	2.46698	0.001887	0.0108379
Hdgfrp3	hepatoma-derived growth factor, related protein 3 [Source:RGD Symbol;Acc:628773]	1.3024	2.46639	0.000630248	0.00492898
Ccdc77	coiled-coil domain containing 77 [Source:RGD Symbol;Acc:1310710]	1.29836	2.45949	0.00448837	0.0200672
Aebp1	AE binding protein 1 [Source:RGD Symbol;Acc:1306922]	1.29607	2.45559	4.66727e-05	0.000876356
Cd34	CD34 molecule [Source:RGD Symbol;Acc:1306863]	1.29398	2.45203	0.00260927	0.0136463
Kif5a	kinesin family member 5A [Source:RGD Symbol;Acc:1303035]	1.29293	2.45026	0.000726064	0.00547919
Des	desmin [Source:RGD Symbol;Acc:620686]	1.2927	2.44986	0.000152564	0.0018531
Clcf1	cardiotrophin-like cytokine factor 1 [Source:RGD Symbol;Acc:1303171]	1.29235	2.44927	8.38465e-06	0.000327252
Endod1	endonuclease domain containing 1 [Source:RGD Symbol;Acc:1310444]	1.29074	2.44654	0.00258698	0.0135464
Arhgap15	Rho GTPase activating protein 15 [Source:RGD Symbol;Acc:1359304]	1.29006	2.44539	0.000594739	0.00473589
Rbp3	retinol binding protein 3, interstitial [Source:RGD Symbol;Acc:3545]	1.2882	2.44223	0.000486128	0.00406246
Sema3a	sema domain, immunoglobulin domain (Ig), short basic domain, secreted, (semaphorin) 3A [Source:RGD Symbol;Acc:3657]	1.28711	2.44038	5.02607e-05	0.000916608
Wnt9b	wingless-type MMTV integration site family, member 9B [Source:RGD Symbol;Acc:1309574]	1.28566	2.43793	0.0048189	0.02107
Dusp18	dual specificity phosphatase 18 [Source:RGD Symbol;Acc:1306929]	1.28542	2.43753	2.46342e-05	0.00060238
Impdh1	IMP (inosine 5'-monophosphate) dehydrogenase 1 [Source:RGD Symbol;Acc:1311108]	1.28181	2.43144	0.000859755	0.00615851
Gpr37	G protein-coupled receptor 37 [Source:RGD Symbol;Acc:619848]	1.28157	2.43104	0.00089855	0.0063398
Tmem86a	transmembrane protein 86A [Source:RGD Symbol;Acc:1305749]	1.27878	2.42633	2.05327e-05	0.000540183
Dok3	docking protein 3 [Source:RGD Symbol;Acc:1311840]	1.27831	2.42555	6.62835e-05	0.00108981
Chaf1a	chromatin assembly factor 1, subunit A (p150) [Source:RGD Symbol;Acc:1590865]	1.27699	2.42332	0.00118515	0.00775018
Prdm6	PR domain containing 6 [Source:RGD Symbol;Acc:1559594]	1.27567	2.4211	0.00160593	0.00965613
Spon1	spondin 1, extracellular matrix protein [Source:RGD Symbol;Acc:619918]	1.27537	2.42062	0.000825533	0.00597405
Reep5	receptor accessory protein 5 [Source:RGD Symbol;Acc:1306047]	1.27507	2.4201	0.000154185	0.00186818
Slc8a1	solute carrier family 8 (sodium/calcium exchanger), member 1 [Source:RGD Symbol;Acc:3717]	1.27491	2.41983	0.000813533	0.00593459
Metrn	meteorin, glial cell differentiation regulator [Source:RGD Symbol;Acc:1306222]	1.27254	2.41586	0.00359544	0.0171117
Fhl1	four and a half LIM domains 1 [Source:RGD Symbol;Acc:2615]	1.27233	2.41552	3.02248e-05	0.000676619
Klf6	Kruppel-like factor 6 [Source:RGD Symbol;Acc:62389]	1.27218	2.41526	0.000147394	0.00181766
Ctla2a	cytotoxic T lymphocyte-associated protein 2 alpha [Source:RGD Symbol;Acc:1565540]	1.26946	2.41071	1.466e-05	0.000460355
Ddx26b	DEAD/H (Asp-Glu-Ala-Asp/His) box polypeptide 26B [Source:MGI Symbol;Acc:MGI:2442593]	1.26935	2.41054	6.02816e-05	0.00103422
Filip1l	filamin A interacting protein 1-like [Source:RGD Symbol;Acc:1565927]	1.26777	2.40788	6.08568e-06	0.000266364
Bend6	BEN domain containing 6 [Source:RGD Symbol;Acc:1310392]	1.26738	2.40724	0.0104347	0.0370526
Itgb3bp	integrin beta 3 binding protein (beta3-endonexin) [Source:RGD Symbol;Acc:1310044]	1.26718	2.40691	0.000360578	0.00331894
Igsf6	immunoglobulin superfamily, member 6 [Source:RGD Symbol;Acc:620663]	1.26708	2.40674	2.10893e-05	0.000542975
Unc13b	unc-13 homolog B (C. elegans) [Source:RGD Symbol;Acc:619723]	1.26708	2.40673	0.00184962	0.0106812
Igfbp7	insulin-like growth factor binding protein 7 [Source:RGD Symbol;Acc:1306201]	1.26707	2.40672	6.94352e-08	2.75419e-05
Serpinh1	serpin peptidase inhibitor, clade H (heat shock protein 47), member 1, (collagen binding protein 1) [Source:RGD Symbol;Acc:69302]	1.26494	2.40318	2.10759e-05	0.000542975
Pdgfra	platelet derived growth factor receptor, alpha polypeptide [Source:RGD Symbol;Acc:3284]	1.2642	2.40193	5.01074e-07	6.7251e-05
Lox	lysyl oxidase [Source:RGD Symbol;Acc:3015]	1.26334	2.40052	0.00412182	0.0188604
Dynlt1	dynein light chain Tctex-type 1 [Source:RGD Symbol;Acc:620261]	1.26274	2.3995	0.000271994	0.00278646
Spdl1	spindle apparatus coiled-coil protein 1 [Source:RGD Symbol;Acc:1306908]	1.26252	2.39915	0.000974964	0.00670017
Btn2a2	butyrophilin, subfamily 2, member A2 [Source:RGD Symbol;Acc:1306973]	1.26151	2.39747	8.02445e-05	0.0012376
Mcm3	minichromosome maintenance complex component 3 [Source:RGD Symbol;Acc:1305168]	1.26131	2.39712	0.00292513	0.0147453
Capg	capping protein (actin filament), gelsolin-like [Source:RGD Symbol;Acc:1311724]	1.26049	2.39577	0.000239704	0.00254366
Cd37	CD37 molecule [Source:RGD Symbol;Acc:62035]	1.26043	2.39566	1.03517e-05	0.000372222
Hivep2	human immunodeficiency virus type I enhancer binding protein 2 [Source:RGD Symbol;Acc:61988]	1.25846	2.39241	5.28738e-05	0.000944663
Fbln5	fibulin 5 [Source:RGD Symbol;Acc:2594]	1.25837	2.39226	0.000500828	0.00414948
Ccdc69	coiled-coil domain containing 69 [Source:RGD Symbol;Acc:1562251]	1.25828	2.3921	0.00414649	0.018939
Plek2	pleckstrin 2 [Source:RGD Symbol;Acc:1305786]	1.25792	2.39151	0.00195772	0.0111282
Ccdc163	coiled-coil domain containing 163 [Source:RGD Symbol;Acc:1564486]	1.25779	2.39129	1.65133e-07	3.77361e-05
Dab2	disabled 2, mitogen-responsive phosphoprotein [Source:RGD Symbol;Acc:621007]	1.25483	2.3864	1.89059e-06	0.000139519
G2e3	G2/M-phase specific E3 ubiquitin protein ligase [Source:RGD Symbol;Acc:1310263]	1.25456	2.38595	4.35368e-05	0.000839587
Zfp275	zinc finger protein 275 [Source:RGD Symbol;Acc:1564630]	1.25323	2.38375	7.07712e-05	0.00114142
Lilrb3l	leukocyte immunoglobulin-like receptor, subfamily B (with TM and ITIM domains), member 3-like [Source:RGD Symbol;Acc:1307219]	1.25135	2.38064	0.00727762	0.0285343
Nipal2	NIPA-like domain containing 2 [Source:RGD Symbol;Acc:1564315]	1.25071	2.37959	0.000317443	0.00305714
Ch25h	cholesterol 25-hydroxylase [Source:RGD Symbol;Acc:1310575]	1.24993	2.37829	0.0149302	0.0482147
Pik3r5	phosphoinositide-3-kinase, regulatory subunit 5 [Source:RGD Symbol;Acc:1563261]	1.24932	2.37729	0.000579955	0.0046458
Gpx8	glutathione peroxidase 8 [Source:RGD Symbol;Acc:1307506]	1.24923	2.37714	0.000214889	0.00235663
Pde1a	phosphodiesterase 1A, calmodulin-dependent [Source:RGD Symbol;Acc:68329]	1.24846	2.37588	0.000210975	0.00232714
Kifc3	kinesin family member C3 [Source:RGD Symbol;Acc:1307693]	1.24817	2.37539	1.57864e-05	0.000480106
Atp6v1c2	ATPase, H+ transporting, lysosomal V1 subunit C2 [Source:RGD Symbol;Acc:1359430]	1.2468	2.37314	0.00407768	0.0187393
Nbl1	neuroblastoma 1, DAN family BMP antagonist [Source:RGD Symbol;Acc:3151]	1.24661	2.37283	0.000458615	0.00392752
Timp2	TIMP metallopeptidase inhibitor 2 [Source:RGD Symbol;Acc:61312]	1.24421	2.36888	6.73887e-07	7.72073e-05
Sri	sorcin [Source:RGD Symbol;Acc:1584485]	1.24305	2.36698	0.00856822	0.032186
P3h3	prolyl 3-hydroxylase 3 [Source:RGD Symbol;Acc:1305699]	1.24291	2.36675	8.39099e-07	8.51691e-05
Pik3c2b	phosphatidylinositol-4-phosphate 3-kinase, catalytic subunit type 2 beta [Source:RGD Symbol;Acc:1306541]	1.24279	2.36655	0.000307429	0.00301095
Tbc1d1	TBC1 (tre-2/USP6, BUB2, cdc16) domain family, member 1 [Source:RGD Symbol;Acc:1304562]	1.24229	2.36573	7.74777e-07	8.26407e-05
Grb10	growth factor receptor bound protein 10 [Source:RGD Symbol;Acc:1566234]	1.23874	2.35992	8.19076e-06	0.000325727
Dram1	DNA-damage regulated autophagy modulator 1 [Source:RGD Symbol;Acc:1598133]	1.23435	2.35275	0.000390658	0.00352092
Far1	fatty acyl CoA reductase 1 [Source:RGD Symbol;Acc:1306647]	1.23307	2.35067	0.000102793	0.00144812
Pamr1	peptidase domain containing associated with muscle regeneration 1 [Source:RGD Symbol;Acc:1308745]	1.23226	2.34934	1.75764e-07	3.86675e-05
Syk	spleen tyrosine kinase [Source:RGD Symbol;Acc:3796]	1.23162	2.3483	2.80961e-05	0.000653233
Cntrob	centrobin, centrosomal BRCA2 interacting protein [Source:RGD Symbol;Acc:1307488]	1.23098	2.34726	0.000311388	0.0030295
Mef2c	myocyte enhancer factor 2C [Source:RGD Symbol;Acc:1563119]	1.23045	2.3464	0.000186959	0.00215342
Sfxn3	sideroflexin 3 [Source:RGD Symbol;Acc:620716]	1.22624	2.33956	2.48371e-05	0.00060238
Mthfd2	methylenetetrahydrofolate dehydrogenase (NADP+ dependent) 2, methenyltetrahydrofolate cyclohydrolase [Source:RGD Symbol;Acc:1311313]	1.22427	2.33637	0.00851934	0.0320593
Tuba1b	tubulin, alpha 1B [Source:RGD Symbol;Acc:1565476]	1.22295	2.33423	0.000166051	0.00197534
Cd101	CD101 molecule [Source:RGD Symbol;Acc:1311453]	1.22276	2.33393	0.00403221	0.018618
Ralgps1	Ral GEF with PH domain and SH3 binding motif 1 [Source:RGD Symbol;Acc:2319500]	1.22232	2.33322	2.84946e-05	0.00065863
Igsf9	immunoglobulin superfamily, member 9 [Source:RGD Symbol;Acc:1304566]	1.22125	2.33148	0.00254135	0.0133864
Tnfsf10	tumor necrosis factor (ligand) superfamily, member 10 [Source:RGD Symbol;Acc:628734]	1.22065	2.33051	0.0012373	0.00796734
Cers5	ceramide synthase 5 [Source:RGD Symbol;Acc:1311597]	1.22048	2.33024	2.96222e-06	0.000171687
Fhl3	four and a half LIM domains 3 [Source:RGD Symbol;Acc:1307180]	1.22044	2.33017	4.30318e-05	0.000839022
Hopx	HOP homeobox [Source:RGD Symbol;Acc:621841]	1.21951	2.32868	0.00462776	0.0204527
Hand2	heart and neural crest derivatives expressed 2 [Source:RGD Symbol;Acc:621207]	1.2188	2.32752	0.000329333	0.00313125
Gls	glutaminase [Source:RGD Symbol;Acc:2707]	1.21879	2.32751	5.44153e-06	0.000252078
Dtx3	deltex 3, E3 ubiquitin ligase [Source:RGD Symbol;Acc:1566181]	1.21794	2.32614	3.86313e-07	5.97985e-05
Pmf1	polyamine-modulated factor 1 [Source:RGD Symbol;Acc:1584694]	1.21789	2.32606	0.00163332	0.00977385
C1qtnf5	C1q and tumor necrosis factor related protein 5 [Source:RGD Symbol;Acc:1308802]	1.21771	2.32578	5.36638e-05	0.000952664
Acsm5	acyl-CoA synthetase medium-chain family member 5 [Source:RGD Symbol;Acc:1309578]	1.213	2.31819	0.0136973	0.0452144
Adgra2	adhesion G protein-coupled receptor A2 [Source:RGD Symbol;Acc:2323365]	1.21256	2.31749	0.000397679	0.00356731
Neil2	nei-like DNA glycosylase 2 [Source:RGD Symbol;Acc:1312033]	1.2124	2.31722	0.0061143	0.0250805
Wnt2	wingless-type MMTV integration site family member 2 [Source:RGD Symbol;Acc:621346]	1.21022	2.31373	0.00299672	0.0150167
Gadd45a	growth arrest and DNA-damage-inducible, alpha [Source:RGD Symbol;Acc:2654]	1.20919	2.31208	0.0029857	0.0149733
Clec4a1	C-type lectin domain family 4, member A1 [Source:RGD Symbol;Acc:1359109]	1.20897	2.31173	5.90349e-06	0.000260258
Zfp462	zinc finger protein 462 [Source:RGD Symbol;Acc:1562123]	1.20878	2.31142	0.000464011	0.00396079
Rnf122	ring finger protein 122 [Source:RGD Symbol;Acc:1561238]	1.20853	2.31102	0.000288789	0.00290229
Rem1	RAS (RAD and GEM)-like GTP-binding 1 [Source:RGD Symbol;Acc:1306560]	1.20707	2.30868	0.0018407	0.0106442
Ccr1	chemokine (C-C motif) receptor 1 [Source:RGD Symbol;Acc:708446]	1.2068	2.30825	0.00813363	0.0310031
Gnat3	guanine nucleotide binding protein, alpha transducing 3 [Source:RGD Symbol;Acc:727817]	1.20563	2.30638	0.00437473	0.0197049
Bgn	biglycan [Source:RGD Symbol;Acc:2207]	1.20556	2.30627	7.01694e-07	7.81281e-05
Rerg	RAS-like, estrogen-regulated, growth-inhibitor [Source:RGD Symbol;Acc:1562829]	1.204	2.30378	8.93559e-05	0.00133121
Slc43a2	solute carrier family 43 (amino acid system L transporter), member 2 [Source:RGD Symbol;Acc:1305819]	1.20376	2.30339	3.33497e-05	0.000714801
Ccdc80	coiled-coil domain containing 80 [Source:RGD Symbol;Acc:69421]	1.20358	2.30311	1.11985e-05	0.000388369
Acsf2	acyl-CoA synthetase family member 2 [Source:RGD Symbol;Acc:1562656]	1.20344	2.30288	0.00013196	0.00169197
Wee1	WEE1 G2 checkpoint kinase [Source:RGD Symbol;Acc:1307895]	1.20299	2.30216	0.000335391	0.00316749
Lama3	laminin, alpha 3 [Source:MGI Symbol;Acc:MGI:99909]	1.20297	2.30214	4.56491e-07	6.51038e-05
Catsperg1	catsper channel auxiliary subunit gamma 1 [Source:RGD Symbol;Acc:1310942]	1.20129	2.29945	4.3629e-06	0.000219755
Elmo1	engulfment and cell motility 1 [Source:RGD Symbol;Acc:1308182]	1.20012	2.29759	0.000249698	0.00261503
Anxa5	annexin A5 [Source:RGD Symbol;Acc:2120]	1.19974	2.29698	0.000423125	0.00369611
App	amyloid beta (A4) precursor protein [Source:RGD Symbol;Acc:2139]	1.19971	2.29694	1.7915e-05	0.00050483
Tm6sf1	transmembrane 6 superfamily member 1 [Source:RGD Symbol;Acc:1307978]	1.19824	2.2946	0.000121487	0.00160796
Tbxas1	thromboxane A synthase 1, platelet [Source:RGD Symbol;Acc:3826]	1.19777	2.29386	0.000108188	0.0014929
Arhgef6	Rac/Cdc42 guanine nucleotide exchange factor (GEF) 6 [Source:RGD Symbol;Acc:1359674]	1.19434	2.28841	0.000136957	0.00173147
Mcph1	microcephalin 1 [Source:RGD Symbol;Acc:1560642]	1.19214	2.28492	0.000274855	0.00280897
Gas8	growth arrest specific 8 [Source:RGD Symbol;Acc:1307817]	1.19186	2.28447	0.00460935	0.0203998
Bcl2a1	BCL2-related protein A1 [Source:RGD Symbol;Acc:620621]	1.19152	2.28394	6.54161e-05	0.00108824
Mcm6	minichromosome maintenance complex component 6 [Source:RGD Symbol;Acc:61967]	1.18708	2.27691	0.00151846	0.00927963
Lrrc49	leucine rich repeat containing 49 [Source:RGD Symbol;Acc:1309466]	1.18639	2.27583	4.87323e-05	0.000901091
Ggt7	gamma-glutamyltransferase 7 [Source:RGD Symbol;Acc:619870]	1.18635	2.27575	0.00058013	0.0046458
Rcn1	reticulocalbin 1, EF-hand calcium binding domain [Source:RGD Symbol;Acc:1311292]	1.18473	2.27321	0.000311709	0.0030295
Gins4	GINS complex subunit 4 (Sld5 homolog) [Source:RGD Symbol;Acc:1307397]	1.18434	2.27259	0.000101746	0.00144136
Islr	immunoglobulin superfamily containing leucine-rich repeat [Source:RGD Symbol;Acc:1596359]	1.18374	2.27166	2.1062e-05	0.000542975
Sept4	septin 4 [Source:RGD Symbol;Acc:1308781]	1.18276	2.2701	1.50956e-08	9.08102e-06
Prkcg	protein kinase C, gamma [Source:RGD Symbol;Acc:3397]	1.18241	2.26955	0.00333899	0.0162196
Tlr2	toll-like receptor 2 [Source:RGD Symbol;Acc:735138]	1.18157	2.26823	0.000238221	0.00253669
Sh3bp4	SH3-domain binding protein 4 [Source:RGD Symbol;Acc:620219]	1.18072	2.2669	0.000617739	0.00486412
Tcp11l1	t-complex 11, testis-specific-like 1 [Source:RGD Symbol;Acc:1562313]	1.17975	2.26538	0.0094549	0.0345998
Fam129b	family with sequence similarity 129, member B [Source:RGD Symbol;Acc:1307018]	1.17949	2.26497	5.623e-05	0.000981744
Kif6	kinesin family member 6 [Source:RGD Symbol;Acc:621070]	1.17837	2.26321	0.000399084	0.00357738
Spint1	serine peptidase inhibitor, Kunitz type 1 [Source:RGD Symbol;Acc:1303138]	1.17788	2.26245	0.00125655	0.00803497
Prdm1	PR domain containing 1, with ZNF domain [Source:RGD Symbol;Acc:1311765]	1.17524	2.2583	0.00545504	0.0230112
Ccdc88c	coiled-coil domain containing 88C [Source:RGD Symbol;Acc:1307429]	1.17505	2.25801	0.00248281	0.0131694
Ptrf	polymerase I and transcript release factor [Source:RGD Symbol;Acc:1307685]	1.1747	2.25746	2.10303e-05	0.000542975
Dync2li1	dynein cytoplasmic 2 light intermediate chain 1 [Source:RGD Symbol;Acc:1310286]	1.17462	2.25734	0.0125576	0.0422235
Me2	malic enzyme 2, NAD(+)-dependent, mitochondrial [Source:RGD Symbol;Acc:1310321]	1.17425	2.25676	0.000408161	0.0036204
Cybb	cytochrome b-245, beta polypeptide [Source:RGD Symbol;Acc:620574]	1.17188	2.25305	3.35594e-06	0.00018932
Lmo2	LIM domain only 2 [Source:RGD Symbol;Acc:1307101]	1.17116	2.25192	1.10446e-06	9.83584e-05
Rai2	retinoic acid induced 2 [Source:RGD Symbol;Acc:1560139]	1.16676	2.24506	0.00285199	0.0144859
Speg	SPEG complex locus [Source:RGD Symbol;Acc:2124]	1.16653	2.24471	0.000229072	0.00246617
Srd5a3	steroid 5 alpha-reductase 3 [Source:RGD Symbol;Acc:1308828]	1.1657	2.24342	5.58595e-05	0.000981744
Muc1	mucin 1, cell surface associated [Source:RGD Symbol;Acc:3122]	1.16525	2.24272	0.00472665	0.0207596
Spats2l	spermatogenesis associated, serine-rich 2-like [Source:RGD Symbol;Acc:1309930]	1.16495	2.24226	7.90278e-05	0.00122329
Mgat4a	mannosyl (alpha-1,3-)-glycoprotein beta-1,4-N-acetylglucosaminyltransferase, isozyme A [Source:RGD Symbol;Acc:1305650]	1.16474	2.24193	0.00134135	0.00845367
Fmnl3	formin-like 3 [Source:RGD Symbol;Acc:1583854]	1.16359	2.24014	1.14414e-05	0.0003943
Cyp3a62	cytochrome P450, family 3, subfamily a, polypeptide 62 [Source:RGD Symbol;Acc:1595919]	1.1587	2.23257	0.000487255	0.0040689
Egr1	early growth response 1 [Source:RGD Symbol;Acc:2544]	1.15846	2.23218	0.0156701	0.0499327
Lamc2	laminin, gamma 2 [Source:RGD Symbol;Acc:621053]	1.15649	2.22915	0.0153081	0.0492163
Ldhb	lactate dehydrogenase B [Source:RGD Symbol;Acc:2997]	1.15578	2.22805	5.30691e-05	0.000944748
Cyp4a1	cytochrome P450, family 4, subfamily a, polypeptide 1 [Source:RGD Symbol;Acc:68945]	1.15057	2.22002	0.000104488	0.00146065
Olfml1	olfactomedin-like 1 [Source:RGD Symbol;Acc:1311854]	1.14947	2.21832	6.19697e-06	0.000267182
Nr2f1	nuclear receptor subfamily 2, group F, member 1 [Source:RGD Symbol;Acc:621682]	1.14928	2.21803	0.00438561	0.0197329
Sh3kbp1	SH3-domain kinase binding protein 1 [Source:RGD Symbol;Acc:620904]	1.14925	2.21799	0.000230953	0.00247386
Zc2hc1a	zinc finger, C2HC-type containing 1A [Source:RGD Symbol;Acc:1311970]	1.14878	2.21727	0.000310068	0.0030295
Necab2	N-terminal EF-hand calcium binding protein 2 [Source:RGD Symbol;Acc:621844]	1.1487	2.21714	0.00989547	0.035703
Slc37a2	solute carrier family 37 (glucose-6-phosphate transporter), member 2 [Source:RGD Symbol;Acc:1564160]	1.14779	2.21574	0.000405266	0.00360733
Ptprc	protein tyrosine phosphatase, receptor type, C [Source:RGD Symbol;Acc:3451]	1.14728	2.21495	7.79851e-05	0.00121456
Gnpda1	glucosamine-6-phosphate deaminase 1 [Source:RGD Symbol;Acc:1585624]	1.14691	2.21439	7.10718e-07	7.84448e-05
Nin	ninein (GSK3B interacting protein) [Source:RGD Symbol;Acc:1306492]	1.1458	2.21269	0.0147426	0.0477599
Slamf6	SLAM family member 6 [Source:RGD Symbol;Acc:1561848]	1.14339	2.20899	0.01567	0.0499327
Renbp	renin binding protein [Source:RGD Symbol;Acc:621688]	1.141	2.20533	3.99837e-05	0.000805365
Adamts15	ADAM metallopeptidase with thrombospondin type 1 motif, 15 [Source:RGD Symbol;Acc:1309770]	1.14085	2.20512	0.00182503	0.010568
Ncapg2	non-SMC condensin II complex, subunit G2 [Source:RGD Symbol;Acc:1308406]	1.1392	2.20259	4.19704e-05	0.000825939
Dennd2a	DENN/MADD domain containing 2A [Source:RGD Symbol;Acc:1306142]	1.13884	2.20205	7.90532e-06	0.000319549
Arid5a	AT rich interactive domain 5A (Mrf1 like) [Source:RGD Symbol;Acc:1311041]	1.13715	2.19946	0.00883204	0.032914
Cks2	CDC28 protein kinase regulatory subunit 2 [Source:RGD Symbol;Acc:1562047]	1.13575	2.19733	0.000319638	0.00306896
Psat1	phosphoserine aminotransferase 1 [Source:RGD Symbol;Acc:735170]	1.13411	2.19483	0.00944354	0.0345836
Adamts10	ADAM metallopeptidase with thrombospondin type 1 motif, 10 [Source:RGD Symbol;Acc:1598320]	1.13392	2.19454	1.2455e-08	8.78285e-06
Relb	v-rel avian reticuloendotheliosis viral oncogene homolog B [Source:RGD Symbol;Acc:2321078]	1.13361	2.19408	0.000531341	0.00432034
Aoc3	amine oxidase, copper containing 3 [Source:RGD Symbol;Acc:62058]	1.13273	2.19274	0.00629107	0.0256513
Ifitm2	interferon induced transmembrane protein 2 [Source:RGD Symbol;Acc:69332]	1.13263	2.19258	1.23105e-05	0.000410398
Cpne2	copine II [Source:RGD Symbol;Acc:1586036]	1.13216	2.19186	0.00196116	0.0111378
Il2rg	interleukin 2 receptor, gamma [Source:RGD Symbol;Acc:621466]	1.13185	2.19139	0.00540692	0.0228538
Filip1	filamin A interacting protein 1 [Source:RGD Symbol;Acc:628597]	1.13115	2.19034	0.00111839	0.00740133
Aff3	AF4/FMR2 family, member 3 [Source:RGD Symbol;Acc:1308527]	1.13034	2.1891	0.000814856	0.00593741
Spire1	spire-type actin nucleation factor 1 [Source:RGD Symbol;Acc:1305892]	1.13018	2.18886	4.34315e-06	0.000219755
Plxnc1	plexin C1 [Source:RGD Symbol;Acc:1307420]	1.12956	2.18792	0.000147281	0.00181766
Fam110a	family with sequence similarity 110, member A [Source:RGD Symbol;Acc:1308904]	1.12819	2.18584	0.000594653	0.00473589
Podxl2	podocalyxin-like 2 [Source:RGD Symbol;Acc:1305815]	1.12629	2.18296	9.79815e-05	0.00140718
Adam19	ADAM metallopeptidase domain 19 [Source:RGD Symbol;Acc:1585017]	1.12599	2.18251	0.000161042	0.0019284
Eps8	epidermal growth factor receptor pathway substrate 8 [Source:RGD Symbol;Acc:1310590]	1.12542	2.18165	6.08394e-05	0.00103759
Slc25a27	solute carrier family 25, member 27 [Source:RGD Symbol;Acc:620787]	1.12439	2.18009	0.000130444	0.00168413
Fgd3	FYVE, RhoGEF and PH domain containing 3 [Source:RGD Symbol;Acc:1311725]	1.12436	2.18005	0.000127465	0.00165939
Lrrc51	leucine rich repeat containing 51 [Source:RGD Symbol;Acc:1565856]	1.12364	2.17897	0.00387231	0.0180305
Nlrc4	NLR family, CARD domain containing 4 [Source:RGD Symbol;Acc:1309831]	1.12315	2.17821	0.00203967	0.011453
Plcb2	phospholipase C, beta 2 [Source:RGD Symbol;Acc:621004]	1.12201	2.1765	0.000976577	0.00670763
Pir	pirin (iron-binding nuclear protein) [Source:RGD Symbol;Acc:1359212]	1.12173	2.17608	4.16921e-05	0.000825738
Actr3b	ARP3 actin-related protein 3 homolog B (yeast) [Source:RGD Symbol;Acc:1565759]	1.11974	2.17307	0.00262404	0.0137009
Pbx3	pre-B-cell leukemia homeobox 3 [Source:RGD Symbol;Acc:1307198]	1.11872	2.17154	8.57556e-07	8.51691e-05
Gnai1	guanine nucleotide binding protein (G protein), alpha inhibiting activity polypeptide 1 [Source:RGD Symbol;Acc:2713]	1.11756	2.16979	0.00194139	0.0110701
Dock10	dedicator of cytokinesis 10 [Source:RGD Symbol;Acc:1561963]	1.1173	2.16941	5.37934e-06	0.00025011
Cd9	CD9 molecule [Source:RGD Symbol;Acc:2318]	1.1161	2.16761	0.000297455	0.00295662
Dusp10	dual specificity phosphatase 10 [Source:RGD Symbol;Acc:1310844]	1.11515	2.16618	0.000152157	0.00184993
Raph1	Ras association (RalGDS/AF-6) and pleckstrin homology domains 1 [Source:RGD Symbol;Acc:1308387]	1.11459	2.16534	2.04752e-05	0.000540183
Klhdc8b	kelch domain containing 8B [Source:RGD Symbol;Acc:1359445]	1.11288	2.16277	0.00439815	0.0197753
Slc25a45	solute carrier family 25, member 45 [Source:RGD Symbol;Acc:1589953]	1.11266	2.16245	0.000406984	0.00361501
Col6a6	collagen, type VI, alpha 6 [Source:RGD Symbol;Acc:1309172]	1.11256	2.16229	0.000450274	0.00387743
Adgrg1	adhesion G protein-coupled receptor G1 [Source:RGD Symbol;Acc:628617]	1.10993	2.15836	0.0111889	0.0389505
Tpbg	trophoblast glycoprotein [Source:RGD Symbol;Acc:621453]	1.10824	2.15583	0.00328294	0.0160209
Npl	N-acetylneuraminate pyruvate lyase [Source:RGD Symbol;Acc:1549702]	1.10822	2.1558	0.000205015	0.00228669
Sept8	septin 8 [Source:RGD Symbol;Acc:1308449]	1.10544	2.15164	0.000197177	0.00222416
Nod2	nucleotide-binding oligomerization domain containing 2 [Source:RGD Symbol;Acc:1306368]	1.10503	2.15103	0.00250306	0.0132341
Ndrg1	N-myc downstream regulated 1 [Source:RGD Symbol;Acc:1307303]	1.10277	2.14767	5.25316e-05	0.000944452
Slc7a8	solute carrier family 7 (amino acid transporter light chain, L system), member 8 [Source:RGD Symbol;Acc:619904]	1.10238	2.14709	0.00013345	0.00170583
Pik3cd	phosphatidylinositol-4,5-bisphosphate 3-kinase, catalytic subunit delta [Source:RGD Symbol;Acc:1310990]	1.10204	2.14658	7.11648e-05	0.00114341
Plscr4	phospholipid scramblase 4 [Source:RGD Symbol;Acc:1311693]	1.10127	2.14544	8.33078e-06	0.000326366
Fstl1	follistatin-like 1 [Source:RGD Symbol;Acc:68955]	1.1004	2.14414	0.000441942	0.00382384
Tmem237	transmembrane protein 237 [Source:RGD Symbol;Acc:1306705]	1.10015	2.14378	1.65562e-07	3.77361e-05
Cd180	CD180 molecule [Source:RGD Symbol;Acc:1308170]	1.09951	2.14283	0.000945661	0.0065704
Nid2	nidogen 2 (osteonidogen) [Source:RGD Symbol;Acc:1311685]	1.09865	2.14154	0.000111915	0.00152091
Ehd4	EH-domain containing 4 [Source:RGD Symbol;Acc:628883]	1.09862	2.14149	2.05907e-05	0.000540183
Plxdc1	plexin domain containing 1 [Source:RGD Symbol;Acc:1307496]	1.09807	2.14068	0.00428079	0.0194167
Plekhh2	pleckstrin homology domain containing, family H (with MyTH4 domain) member 2 [Source:RGD Symbol;Acc:1304935]	1.09745	2.13976	0.000218773	0.00238974
Mmd	monocyte to macrophage differentiation-associated [Source:RGD Symbol;Acc:1592079]	1.09636	2.13814	0.00312398	0.0155014
Angpt1	angiopoietin 1 [Source:RGD Symbol;Acc:628896]	1.09524	2.13649	0.0116031	0.0398694
Folr2	folate receptor 2 (fetal) [Source:RGD Symbol;Acc:1308515]	1.09317	2.13342	0.000164938	0.00196394
Nrp1	neuropilin 1 [Source:RGD Symbol;Acc:621588]	1.09115	2.13044	6.19211e-06	0.000267182
Casp1	caspase 1 [Source:RGD Symbol;Acc:2274]	1.08772	2.12538	9.27225e-05	0.00136534
Slc4a11	solute carrier family 4, sodium borate transporter, member 11 [Source:RGD Symbol;Acc:1310188]	1.08708	2.12443	0.012026	0.040869
Il10ra	interleukin 10 receptor, alpha [Source:RGD Symbol;Acc:620138]	1.08701	2.12434	0.00124943	0.00801366
Cmtm3	CKLF-like MARVEL transmembrane domain containing 3 [Source:RGD Symbol;Acc:1308763]	1.087	2.12433	4.55071e-07	6.51038e-05
Aldh3b1	aldehyde dehydrogenase 3 family, member B1 [Source:RGD Symbol;Acc:1359546]	1.08681	2.12404	0.00189248	0.0108572
Abcc9	ATP-binding cassette, subfamily C (CFTR/MRP), member 9 [Source:RGD Symbol;Acc:3787]	1.08552	2.12214	0.000115078	0.00155062
Caprin2	caprin family member 2 [Source:RGD Symbol;Acc:1593683]	1.08535	2.1219	2.74393e-05	0.000642595
Zbtb8a	zinc finger and BTB domain containing 8a [Source:RGD Symbol;Acc:1308756]	1.08466	2.12087	0.000100441	0.00142925
Agap2	ArfGAP with GTPase domain, ankyrin repeat and PH domain 2 [Source:RGD Symbol;Acc:628844]	1.08327	2.11883	0.00401137	0.0185397
Agtpbp1	ATP/GTP binding protein 1 [Source:RGD Symbol;Acc:1306307]	1.08322	2.11877	0.000498206	0.00413586
Anxa7	annexin A7 [Source:RGD Symbol;Acc:621173]	1.0825	2.1177	0.000645538	0.00501764
Rasa3	RAS p21 protein activator 3 [Source:RGD Symbol;Acc:69365]	1.08198	2.11694	0.000103049	0.00145001
Emp3	epithelial membrane protein 3 [Source:RGD Symbol;Acc:621094]	1.08186	2.11677	0.00269253	0.0138984
Krt19	keratin 19, type I [Source:RGD Symbol;Acc:619936]	1.08158	2.11635	0.00344835	0.0165754
Pask	PAS domain containing serine/threonine kinase [Source:RGD Symbol;Acc:1306146]	1.07933	2.11306	4.139e-05	0.000823454
Tspan3	tetraspanin 3 [Source:RGD Symbol;Acc:1359444]	1.07759	2.1105	3.53149e-05	0.000742138
Synj2	synaptojanin 2 [Source:RGD Symbol;Acc:69436]	1.07595	2.1081	0.00284448	0.0144594
Cmtm7	CKLF-like MARVEL transmembrane domain containing 7 [Source:RGD Symbol;Acc:1591926]	1.07495	2.10665	0.000122152	0.00161312
Ogfrl1	opioid growth factor receptor-like 1 [Source:RGD Symbol;Acc:1308498]	1.0742	2.10556	4.53244e-05	0.000856105
Cpt1c	carnitine palmitoyltransferase 1c [Source:RGD Symbol;Acc:1305384]	1.07342	2.10441	0.000187842	0.00216163
Dok2	docking protein 2 [Source:RGD Symbol;Acc:1310966]	1.07271	2.10338	0.000210183	0.00232471
Gpsm1	G-protein signaling modulator 1 [Source:RGD Symbol;Acc:628682]	1.0714	2.10147	1.10585e-05	0.000386683
Spn	sialophorin [Source:RGD Symbol;Acc:3750]	1.071	2.10088	0.0034721	0.0166433
Atl1	atlastin GTPase 1 [Source:RGD Symbol;Acc:1359232]	1.07089	2.10073	0.0036476	0.0172793
Vash1	vasohibin 1 [Source:RGD Symbol;Acc:1564082]	1.07033	2.09992	8.27416e-05	0.00126994
Rfc4	replication factor C (activator 1) 4 [Source:RGD Symbol;Acc:1310142]	1.06939	2.09854	0.000991622	0.00677066
Smo	smoothened, frizzled class receptor [Source:RGD Symbol;Acc:3726]	1.06898	2.09795	0.0016068	0.0096568
Pwwp2b	PWWP domain containing 2B [Source:RGD Symbol;Acc:1307108]	1.06828	2.09693	0.000605479	0.00479971
Tonsl	tonsoku-like, DNA repair protein [Source:RGD Symbol;Acc:1307483]	1.06812	2.0967	0.00820852	0.0312042
Grk5	G protein-coupled receptor kinase 5 [Source:RGD Symbol;Acc:61985]	1.06594	2.09354	2.26031e-05	0.000570379
Spag8	sperm associated antigen 8 [Source:RGD Symbol;Acc:1307079]	1.0654	2.09276	3.11735e-05	0.000687025
Hltf	helicase-like transcription factor [Source:RGD Symbol;Acc:1309031]	1.06296	2.08922	0.000346862	0.00323222
Mal	mal, T-cell differentiation protein [Source:RGD Symbol;Acc:3037]	1.06103	2.08642	0.0014838	0.00910967
Cacnb3	calcium channel, voltage-dependent, beta 3 subunit [Source:RGD Symbol;Acc:2248]	1.06078	2.08606	0.000289935	0.00290921
Rbl1	retinoblastoma-like 1 [Source:RGD Symbol;Acc:1595511]	1.0596	2.08435	0.00730312	0.0286195
Tagln	transgelin [Source:RGD Symbol;Acc:3723]	1.05854	2.08283	0.00320296	0.0157833
Cd46	CD46 molecule, complement regulatory protein [Source:RGD Symbol;Acc:3061]	1.05782	2.08178	0.00313368	0.0155253
Gsg2	germ cell associated 2 (haspin) [Source:RGD Symbol;Acc:1596276]	1.05748	2.0813	0.00819551	0.0311641
Pstpip1	proline-serine-threonine phosphatase-interacting protein 1 [Source:RGD Symbol;Acc:1307557]	1.05688	2.08043	0.000358525	0.00330964
Cyp2c22	cytochrome P450, family 2, subfamily c, polypeptide 22 [Source:RGD Symbol;Acc:620368]	1.05681	2.08033	5.47221e-05	0.000970095
Dnajc27	DnaJ (Hsp40) homolog, subfamily C, member 27 [Source:RGD Symbol;Acc:1564414]	1.05676	2.08025	0.00105368	0.00708385
Poc1a	POC1 centriolar protein A [Source:RGD Symbol;Acc:1565004]	1.05614	2.07936	0.0103766	0.0369744
Mnda	myeloid cell nuclear differentiation antigen [Source:RGD Symbol;Acc:1306089]	1.05477	2.07739	8.52144e-05	0.00128612
Magee1	melanoma antigen, family E, 1 [Source:RGD Symbol;Acc:1560259]	1.05473	2.07733	0.000911619	0.006409
Mdk	midkine [Source:RGD Symbol;Acc:69073]	1.05337	2.07537	1.75567e-05	0.00050418
Ptpro	protein tyrosine phosphatase, receptor type, O [Source:RGD Symbol;Acc:62068]	1.05135	2.07246	0.00024876	0.00260806
Heyl	hes-related family bHLH transcription factor with YRPW motif-like [Source:RGD Symbol;Acc:1305022]	1.04978	2.07022	0.00482246	0.0210711
Nradd	neurotrophin receptor associated death domain [Source:RGD Symbol;Acc:708524]	1.04696	2.06617	0.00525206	0.0223556
Zfr2	zinc finger RNA binding protein 2 [Source:RGD Symbol;Acc:1304737]	1.04665	2.06573	0.00684739	0.0273314
Gnpda2	glucosamine-6-phosphate deaminase 2 [Source:RGD Symbol;Acc:1305521]	1.0457	2.06437	3.20592e-05	0.000697989
Pim1	Pim-1 proto-oncogene, serine/threonine kinase [Source:RGD Symbol;Acc:3330]	1.04546	2.06402	0.000446186	0.00385006
Acss1	acyl-CoA synthetase short-chain family member 1 [Source:RGD Symbol;Acc:1306246]	1.04494	2.06329	0.000352558	0.003276
Rhoc	ras homolog family member C [Source:RGD Symbol;Acc:1304965]	1.04257	2.0599	0.00234936	0.0126842
Ccrl2	chemokine (C-C motif) receptor-like 2 [Source:RGD Symbol;Acc:1311811]	1.04191	2.05895	0.00250166	0.0132341
Lrrk1	leucine-rich repeat kinase 1 [Source:RGD Symbol;Acc:1308000]	1.04178	2.05877	1.99567e-06	0.000141701
Sesn3	sestrin 3 [Source:RGD Symbol;Acc:1309470]	1.04119	2.05792	0.000169689	0.00200716
Fermt3	fermitin family member 3 [Source:RGD Symbol;Acc:1310168]	1.04095	2.05758	2.29129e-05	0.000575907
Nphp4	nephronophthisis 4 [Source:RGD Symbol;Acc:1560172]	1.0406	2.05708	0.014714	0.0476928
Tcf4	transcription factor 4 [Source:RGD Symbol;Acc:69271]	1.03998	2.05619	0.0028933	0.0146489
Cttnbp2	cortactin binding protein 2 [Source:RGD Symbol;Acc:628691]	1.03943	2.05542	4.49392e-05	0.000853655
Trpv1	transient receptor potential cation channel, subfamily V, member 1 [Source:RGD Symbol;Acc:628841]	1.03856	2.05417	0.000120597	0.00160119
Card11	caspase recruitment domain family, member 11 [Source:RGD Symbol;Acc:2323211]	1.03829	2.05379	0.00386025	0.017981
Bcat2	branched chain amino acid transaminase 2, mitochondrial [Source:RGD Symbol;Acc:68948]	1.03803	2.05343	7.95538e-06	0.000319549
Mzb1	marginal zone B and B1 cell-specific protein [Source:RGD Symbol;Acc:1310251]	1.03754	2.05272	0.0117751	0.0402536
Thsd7a	thrombospondin, type I, domain containing 7A [Source:RGD Symbol;Acc:1566201]	1.03653	2.05129	0.00847755	0.0319399
Slc7a7	solute carrier family 7 (amino acid transporter light chain, y+L system), member 7 [Source:RGD Symbol;Acc:619902]	1.03645	2.05117	2.23519e-06	0.000146677
Csrp2	cysteine and glycine-rich protein 2 [Source:RGD Symbol;Acc:61950]	1.03634	2.05101	0.000293231	0.00293069
Fbxw17	F-box and WD-40 domain protein 17 [Source:RGD Symbol;Acc:1566133]	1.03547	2.04979	0.00648289	0.0262731
Fkbp7	FK506 binding protein 7 [Source:RGD Symbol;Acc:1305293]	1.03511	2.04927	0.000193614	0.00219423
Akr7a3	aldo-keto reductase family 7, member A3 (aflatoxin aldehyde reductase) [Source:RGD Symbol;Acc:628635]	1.03472	2.04872	0.000280596	0.00284251
Nckap5l	NCK-associated protein 5-like [Source:RGD Symbol;Acc:1561571]	1.0341	2.04784	0.00080525	0.00589109
Ccr5	chemokine (C-C motif) receptor 5 [Source:RGD Symbol;Acc:620596]	1.0329	2.04613	0.0023167	0.0125505
Prr5l	proline rich 5 like [Source:RGD Symbol;Acc:1309969]	1.03281	2.04601	0.00336916	0.0163162
Ankrd10	ankyrin repeat domain 10 [Source:RGD Symbol;Acc:1310501]	1.03223	2.04518	4.72752e-07	6.59411e-05
Myo1g	myosin IG [Source:RGD Symbol;Acc:1306016]	1.03131	2.04389	0.00587509	0.0243321
Papss1	3'-phosphoadenosine 5'-phosphosulfate synthase 1 [Source:RGD Symbol;Acc:1308081]	1.02708	2.03789	0.000206724	0.00229767
Ctgf	connective tissue growth factor [Source:RGD Symbol;Acc:621392]	1.02617	2.03662	0.00286707	0.0145392
Metrnl	meteorin, glial cell differentiation regulator-like [Source:RGD Symbol;Acc:1359271]	1.02605	2.03644	0.00128075	0.00814924
Rsg1	REM2 and RAB-like small GTPase 1 [Source:RGD Symbol;Acc:1561421]	1.02572	2.03598	0.000274688	0.00280897
Papln	papilin, proteoglycan-like sulfated glycoprotein [Source:RGD Symbol;Acc:1311176]	1.02505	2.03502	0.00515558	0.0220782
Naip6	NLR family, apoptosis inhibitory protein 6 [Source:RGD Symbol;Acc:621281]	1.02344	2.03276	0.00408808	0.0187532
Pfkp	phosphofructokinase, platelet [Source:RGD Symbol;Acc:61893]	1.02319	2.03241	0.00204582	0.0114749
Cd300a	Cd300a molecule [Source:RGD Symbol;Acc:1583719]	1.02201	2.03075	9.72949e-05	0.00140337
Galnt6	polypeptide N-acetylgalactosaminyltransferase 6 [Source:RGD Symbol;Acc:2319726]	1.02173	2.03035	0.00856148	0.0321797
Chsy1	chondroitin sulfate synthase 1 [Source:RGD Symbol;Acc:1311904]	1.0207	2.0289	0.000125189	0.00164666
Rasl12	RAS-like, family 12 [Source:RGD Symbol;Acc:1306268]	1.02026	2.02828	0.00585337	0.0242721
Dync2h1	dynein cytoplasmic 2 heavy chain 1 [Source:RGD Symbol;Acc:71042]	1.01883	2.02628	1.22271e-05	0.000410398
Zeb2	zinc finger E-box binding homeobox 2 [Source:RGD Symbol;Acc:1307272]	1.01746	2.02435	0.000723717	0.00547187
Ift80	intraflagellar transport 80 [Source:RGD Symbol;Acc:1312006]	1.01727	2.02408	4.25991e-05	0.000832533
F2r	coagulation factor II (thrombin) receptor [Source:RGD Symbol;Acc:2586]	1.01678	2.0234	0.000429796	0.00374427
Nqo1	NAD(P)H dehydrogenase, quinone 1 [Source:RGD Symbol;Acc:2503]	1.01676	2.02336	0.00136121	0.00854496
Sept5	septin 5 [Source:RGD Symbol;Acc:621763]	1.0152	2.02118	0.0077255	0.0297812
Pygb	phosphorylase, glycogen; brain [Source:RGD Symbol;Acc:3460]	1.0145	2.02021	0.0025831	0.0135326
Clic1	chloride intracellular channel 1 [Source:RGD Symbol;Acc:1303043]	1.01414	2.0197	0.000139292	0.00174534
Osbpl3	oxysterol binding protein-like 3 [Source:RGD Symbol;Acc:1564287]	1.01177	2.01639	0.00498921	0.0215768
Fcrla	Fc receptor-like A [Source:RGD Symbol;Acc:1306176]	1.01094	2.01522	0.00274563	0.014115
Fut4	fucosyltransferase 4 (alpha (1,3) fucosyltransferase, myeloid-specific) [Source:RGD Symbol;Acc:619954]	1.01082	2.01506	0.00110283	0.00730976
Hmcn1	hemicentin 1 [Source:RGD Symbol;Acc:1564772]	1.01005	2.01398	0.000491977	0.00409486
Spink1l	serine peptidase inhibitor, Kazal type 1-like [Source:RGD Symbol;Acc:708468]	1.00776	2.01079	0.000282787	0.00286237
Mark1	MAP/microtubule affinity-regulating kinase 1 [Source:RGD Symbol;Acc:619882]	1.00674	2.00936	7.39993e-05	0.00116971
Rhoj	ras homolog family member J [Source:RGD Symbol;Acc:1310528]	1.00632	2.00878	7.03382e-05	0.00113878
Caskin1	CASK interacting protein 1 [Source:RGD Symbol;Acc:620191]	1.00495	2.00688	0.00412056	0.0188604
Zfp354c	zinc finger protein 354C [Source:RGD Symbol;Acc:69405]	1.00491	2.00682	0.0021802	0.0119902
Cyth4	cytohesin 4 [Source:RGD Symbol;Acc:1564842]	1.00266	2.00369	5.14361e-05	0.000934017
Ppfia4	protein tyrosine phosphatase, receptor type, f polypeptide (PTPRF), interacting protein (liprin), alpha 4 [Source:RGD Symbol;Acc:620055]	1.00244	2.00338	0.00807976	0.0308255
Adrb2	adrenoceptor beta 2, surface [Source:RGD Symbol;Acc:2060]	1.00192	2.00266	0.000525431	0.00428343
Glis2	GLIS family zinc finger 2 [Source:RGD Symbol;Acc:1309177]	0.99967	1.99954	0.000438035	0.00379521
Rps4y2	ribosomal protein S4, Y-linked 2 [Source:RGD Symbol;Acc:1590988]	0.999381	1.99914	0.0018862	0.0108379
Tia1	TIA1 cytotoxic granule-associated RNA binding protein [Source:RGD Symbol;Acc:1305742]	0.997925	1.99713	9.8823e-06	0.000362532
Mamdc2	MAM domain containing 2 [Source:MGI Symbol;Acc:MGI:1918988]	0.997219	1.99615	0.00109202	0.00725328
Fmnl1	formin-like 1 [Source:RGD Symbol;Acc:1311042]	0.996443	1.99508	0.000920332	0.00645759
Acot9	acyl-CoA thioesterase 9 [Source:RGD Symbol;Acc:1359188]	0.995985	1.99444	9.05956e-05	0.00134338
Adcy4	adenylate cyclase 4 [Source:RGD Symbol;Acc:2034]	0.995736	1.9941	9.84893e-05	0.00141257
Scimp	SLP adaptor and CSK interacting membrane protein [Source:RGD Symbol;Acc:1593299]	0.99551	1.99379	0.0113363	0.0392733
Adgrg5	adhesion G protein-coupled receptor G5 [Source:RGD Symbol;Acc:1305559]	0.995396	1.99363	0.0037453	0.0175941
Agbl3	ATP/GTP binding protein-like 3 [Source:RGD Symbol;Acc:1561995]	0.995105	1.99323	0.00283099	0.0144139
Cd74	Cd74 molecule, major histocompatibility complex, class II invariant chain [Source:RGD Symbol;Acc:2313]	0.994048	1.99177	7.94326e-06	0.000319549
Il21r	interleukin 21 receptor [Source:RGD Symbol;Acc:1304950]	0.99399	1.99169	0.0104348	0.0370526
Tlr7	toll-like receptor 7 [Source:RGD Symbol;Acc:1563357]	0.993833	1.99147	0.00123086	0.0079567
Trib2	tribbles pseudokinase 2 [Source:RGD Symbol;Acc:1564451]	0.993423	1.9909	0.00124111	0.00798044
Ccbe1	collagen and calcium binding EGF domains 1 [Source:RGD Symbol;Acc:1307670]	0.992975	1.99029	0.0102852	0.0367435
Cd200r1	CD200 receptor 1 [Source:RGD Symbol;Acc:61837]	0.992835	1.99009	0.000383251	0.0034772
Atrnl1	attractin like 1 [Source:RGD Symbol;Acc:1563485]	0.99179	1.98865	0.000698696	0.00533392
Pld3	phospholipase D family, member 3 [Source:RGD Symbol;Acc:1308248]	0.990464	1.98682	1.97537e-06	0.000141657
Cdr2	cerebellar degeneration-related protein 2 [Source:RGD Symbol;Acc:1310578]	0.990346	1.98666	0.0140113	0.0459697
Itga3	integrin, alpha 3 [Source:RGD Symbol;Acc:1310333]	0.987234	1.98238	6.17667e-05	0.00105094
Tbx19	T-box 19 [Source:RGD Symbol;Acc:1310145]	0.987219	1.98236	0.00098315	0.00673455
Cd83	CD83 molecule [Source:RGD Symbol;Acc:1309677]	0.986551	1.98144	0.00229269	0.0124523
Mnd1	meiotic nuclear divisions 1 [Source:RGD Symbol;Acc:1309007]	0.986449	1.9813	0.0118205	0.0403869
Lrfn4	leucine rich repeat and fibronectin type III domain containing 4 [Source:RGD Symbol;Acc:1585286]	0.986396	1.98123	0.003035	0.0151487
Mterf2	mitochondrial transcription termination factor 2 [Source:RGD Symbol;Acc:1311836]	0.985236	1.97964	0.0124748	0.0420229
Cttnbp2nl	CTTNBP2 N-terminal like [Source:RGD Symbol;Acc:1310822]	0.983877	1.97777	8.55193e-05	0.00128876
Gpr65	G-protein coupled receptor 65 [Source:RGD Symbol;Acc:1311832]	0.982151	1.97541	0.00992863	0.0358023
Thbs1	thrombospondin 1 [Source:RGD Symbol;Acc:1588455]	0.979981	1.97244	0.00456345	0.0203053
Dclk2	doublecortin-like kinase 2 [Source:RGD Symbol;Acc:1308384]	0.979418	1.97167	0.00326427	0.0159728
Tlr4	toll-like receptor 4 [Source:RGD Symbol;Acc:3870]	0.979307	1.97152	0.0010033	0.0068247
Sacs	sacsin molecular chaperone [Source:RGD Symbol;Acc:1307281]	0.97859	1.97054	0.000126878	0.00165746
Cav1	caveolin 1, caveolae protein [Source:RGD Symbol;Acc:2280]	0.977245	1.9687	0.00209959	0.0116808
Akt3	v-akt murine thymoma viral oncogene homolog 3 [Source:RGD Symbol;Acc:62390]	0.977069	1.96846	0.00772626	0.0297812
Sash3	SAM and SH3 domain containing 3 [Source:RGD Symbol;Acc:1560293]	0.976956	1.96831	0.00294058	0.014788
Pde5a	phosphodiesterase 5A, cGMP-specific [Source:RGD Symbol;Acc:620995]	0.976254	1.96735	0.013727	0.0452797
Kazn	kazrin, periplakin interacting protein [Source:MGI Symbol;Acc:MGI:1918779]	0.975741	1.96665	0.00204013	0.011453
Dpep2	dipeptidase 2 [Source:RGD Symbol;Acc:1305746]	0.975043	1.9657	0.00802816	0.0306563
Lxn	latexin [Source:RGD Symbol;Acc:68361]	0.972601	1.96237	0.00681523	0.0272438
Cln6	ceroid-lipofuscinosis, neuronal 6, late infantile, variant [Source:RGD Symbol;Acc:1309714]	0.971785	1.96127	1.03375e-05	0.000372222
Rps6ka3	ribosomal protein S6 kinase polypeptide 3 [Source:RGD Symbol;Acc:1563860]	0.97177	1.96125	0.000102504	0.00144726
B4galt4	UDP-Gal:betaGlcNAc beta 1,4-galactosyltransferase, polypeptide 4 [Source:RGD Symbol;Acc:1307880]	0.971437	1.96079	0.00292835	0.0147498
Ppp1r9b	protein phosphatase 1, regulatory subunit 9B [Source:RGD Symbol;Acc:632281]	0.970845	1.95999	1.32483e-05	0.000433403
Arrb1	arrestin, beta 1 [Source:RGD Symbol;Acc:2156]	0.96999	1.95883	0.00606039	0.0249431
Gramd1b	GRAM domain containing 1B [Source:RGD Symbol;Acc:1305443]	0.968884	1.95733	0.00214855	0.0118727
Tgfb1i1	transforming growth factor beta 1 induced transcript 1 [Source:RGD Symbol;Acc:620173]	0.967314	1.9552	0.000172766	0.00202673
Cc2d2a	coiled-coil and C2 domain containing 2A [Source:RGD Symbol;Acc:1561042]	0.967294	1.95517	0.000746119	0.0055676
Olfml3	olfactomedin-like 3 [Source:RGD Symbol;Acc:1311106]	0.96602	1.95344	0.000297708	0.00295679
Ehd2	EH-domain containing 2 [Source:RGD Symbol;Acc:1560856]	0.964233	1.95103	0.00155853	0.00945169
Synpo	synaptopodin [Source:RGD Symbol;Acc:620668]	0.96343	1.94994	0.00749371	0.0291575
Pmaip1	phorbol-12-myristate-13-acetate-induced protein 1 [Source:RGD Symbol;Acc:1359266]	0.963375	1.94987	0.00948706	0.0346401
Card9	caspase recruitment domain family, member 9 [Source:RGD Symbol;Acc:708370]	0.962063	1.94809	8.49181e-05	0.0012847
Bbs7	Bardet-Biedl syndrome 7 [Source:RGD Symbol;Acc:1309264]	0.961526	1.94737	2.91901e-05	0.000661922
Akr1c19	aldo-keto reductase family 1, member C19 [Source:RGD Symbol;Acc:1562954]	0.960876	1.94649	0.000357845	0.00330818
Cfap69	cilia and flagella associated protein 69 [Source:RGD Symbol;Acc:6496360]	0.960797	1.94638	0.007907	0.0303122
Loxl3	lysyl oxidase-like 3 [Source:RGD Symbol;Acc:1311011]	0.959412	1.94452	0.0037129	0.0174936
Rnasel	ribonuclease L (2',5'-oligoisoadenylate synthetase-dependent) [Source:RGD Symbol;Acc:727933]	0.959004	1.94397	0.000231503	0.00247763
Tshz2	teashirt zinc finger homeobox 2 [Source:RGD Symbol;Acc:6490867]	0.958985	1.94394	0.00204994	0.0114878
Fyn	FYN proto-oncogene, Src family tyrosine kinase [Source:RGD Symbol;Acc:2641]	0.958644	1.94348	0.000403893	0.00360268
Cbx6	chromobox homolog 6 [Source:RGD Symbol;Acc:1307314]	0.957874	1.94245	0.000338306	0.00318525
Lgals3bp	lectin, galactoside-binding, soluble, 3 binding protein [Source:RGD Symbol;Acc:620837]	0.95782	1.94237	0.00208378	0.0116289
Prim2	primase, DNA, polypeptide 2 [Source:RGD Symbol;Acc:631433]	0.957302	1.94167	0.000608413	0.00481158
Cplx2	complexin 2 [Source:RGD Symbol;Acc:70945]	0.957032	1.94131	0.00113615	0.00750709
Cntrl	centriolin [Source:RGD Symbol;Acc:1305317]	0.955379	1.93909	2.72738e-06	0.000162529
Rcn2	reticulocalbin 2, EF-hand calcium binding domain [Source:RGD Symbol;Acc:3548]	0.954944	1.9385	8.71704e-05	0.00130756
Lcp1	lymphocyte cytosolic protein 1 [Source:RGD Symbol;Acc:1308288]	0.954102	1.93737	0.000217849	0.0023817
Rap1gap	Rap1 GTPase-activating protein [Source:RGD Symbol;Acc:1309908]	0.953693	1.93682	0.0024814	0.0131674
Ptpn7	protein tyrosine phosphatase, non-receptor type 7 [Source:RGD Symbol;Acc:708516]	0.953618	1.93672	0.00406458	0.0187058
Apba1	amyloid beta (A4) precursor protein-binding, family A, member 1 [Source:RGD Symbol;Acc:620844]	0.952485	1.9352	0.00921212	0.0339251
Adm	adrenomedullin [Source:RGD Symbol;Acc:2047]	0.952223	1.93485	0.000954679	0.00661824
Tmbim1	transmembrane BAX inhibitor motif containing 1 [Source:RGD Symbol;Acc:1359409]	0.952186	1.9348	0.000482219	0.00404388
Nckap1l	NCK associated protein 1 like [Source:RGD Symbol;Acc:1312032]	0.951706	1.93416	4.10065e-05	0.000818389
Tacc1	transforming, acidic coiled-coil containing protein 1 [Source:RGD Symbol;Acc:1303120]	0.950675	1.93278	2.36666e-05	0.000587866
Cenpo	centromere protein O [Source:RGD Symbol;Acc:1590328]	0.948227	1.9295	0.00046564	0.00396403
Isyna1	inositol-3-phosphate synthase 1 [Source:RGD Symbol;Acc:1359423]	0.947869	1.92902	0.00172385	0.0101394
Pea15	phosphoprotein enriched in astrocytes 15 [Source:RGD Symbol;Acc:1306055]	0.947603	1.92867	1.25278e-05	0.000414101
Hlx	H2.0-like homeobox [Source:RGD Symbol;Acc:1311961]	0.947247	1.92819	7.0496e-05	0.00113988
Zbtb25	zinc finger and BTB domain containing 25 [Source:RGD Symbol;Acc:735076]	0.94676	1.92754	0.0109491	0.038349
Lpxn	leupaxin [Source:RGD Symbol;Acc:1304981]	0.945451	1.92579	0.000110541	0.0015087
Arhgef40	Rho guanine nucleotide exchange factor (GEF) 40 [Source:RGD Symbol;Acc:1308093]	0.944879	1.92503	0.00163398	0.00977385
Cnrip1	cannabinoid receptor interacting protein 1 [Source:RGD Symbol;Acc:1308373]	0.943467	1.92314	0.00119106	0.00777279
Zdhhc2	zinc finger, DHHC-type containing 2 [Source:RGD Symbol;Acc:628681]	0.943454	1.92313	0.00162205	0.00972079
Lrmp	lymphoid-restricted membrane protein [Source:RGD Symbol;Acc:1562062]	0.940319	1.91895	6.40049e-05	0.00107747
Dbn1	drebrin 1 [Source:RGD Symbol;Acc:70885]	0.939892	1.91839	0.00643129	0.026114
Mvb12b	multivesicular body subunit 12B [Source:RGD Symbol;Acc:1309709]	0.939488	1.91785	0.00146933	0.00905789
Pkm	pyruvate kinase, muscle [Source:RGD Symbol;Acc:3337]	0.939409	1.91774	0.0127372	0.0426915
Robo1	roundabout guidance receptor 1 [Source:RGD Symbol;Acc:61941]	0.939277	1.91757	0.00128084	0.00814924
Pdlim1	PDZ and LIM domain 1 [Source:RGD Symbol;Acc:68324]	0.93914	1.91738	0.000103429	0.00145063
Abcb4	ATP-binding cassette, subfamily B (MDR/TAP), member 4 [Source:RGD Symbol;Acc:620248]	0.938755	1.91687	0.000242662	0.00255823
Fosl2	fos-like antigen 2 [Source:RGD Symbol;Acc:2628]	0.93836	1.91635	0.00707843	0.0279721
Tmem178a	transmembrane protein 178A [Source:RGD Symbol;Acc:1303057]	0.934835	1.91167	0.000606155	0.00479971
Afap1l2	actin filament associated protein 1-like 2 [Source:RGD Symbol;Acc:1310668]	0.933971	1.91053	0.00015769	0.00189901
Pfkfb3	6-phosphofructo-2-kinase/fructose-2,6-biphosphatase 3 [Source:RGD Symbol;Acc:619776]	0.933728	1.91021	0.00186532	0.0107523
Cd300le	Cd300 molecule-like family member E [Source:RGD Symbol;Acc:1305426]	0.933632	1.91008	2.62867e-05	0.000627176
Itgb7	integrin, beta 7 [Source:RGD Symbol;Acc:2929]	0.933258	1.90958	0.00474904	0.0208219
Ano1	anoctamin 1, calcium activated chloride channel [Source:RGD Symbol;Acc:1310786]	0.932965	1.9092	0.000191386	0.00218067
Unc13d	unc-13 homolog D (C. elegans) [Source:RGD Symbol;Acc:628593]	0.93216	1.90813	0.00158031	0.00955639
Limd2	LIM domain containing 2 [Source:RGD Symbol;Acc:1309967]	0.931402	1.90713	0.000151526	0.00184402
Slc16a6	solute carrier family 16, member 6 [Source:RGD Symbol;Acc:735117]	0.931117	1.90675	0.00611551	0.0250805
Dnah1	dynein, axonemal, heavy chain 1 [Source:RGD Symbol;Acc:621795]	0.931012	1.90661	0.00464475	0.0204992
Fen1	flap structure-specific endonuclease 1 [Source:RGD Symbol;Acc:621821]	0.930558	1.90601	0.00258313	0.0135326
Rassf2	Ras association (RalGDS/AF-6) domain family member 2 [Source:RGD Symbol;Acc:1305551]	0.930153	1.90548	0.000941997	0.00655368
Tmem106a	transmembrane protein 106A [Source:RGD Symbol;Acc:1309043]	0.930119	1.90543	0.0021281	0.0117895
Phospho1	phosphatase, orphan 1 [Source:RGD Symbol;Acc:1306182]	0.928053	1.90271	0.00684493	0.0273302
Hr	hair growth associated [Source:RGD Symbol;Acc:620634]	0.926281	1.90037	0.0118451	0.0404493
Evi2b	ecotropic viral integration site 2B [Source:RGD Symbol;Acc:6495961]	0.926235	1.90031	0.00318953	0.0157467
Tnfaip8l2	tumor necrosis factor, alpha-induced protein 8-like 2 [Source:RGD Symbol;Acc:1310519]	0.926136	1.90018	3.96247e-05	0.000801869
Plp2	proteolipid protein 2 (colonic epithelium-enriched) [Source:RGD Symbol;Acc:1587363]	0.92584	1.89979	0.00220957	0.0121149
Rab30	RAB30, member RAS oncogene family [Source:RGD Symbol;Acc:1309507]	0.925754	1.89968	0.00324851	0.0159143
Tns3	tensin 3 [Source:RGD Symbol;Acc:1564174]	0.925523	1.89937	3.46352e-06	0.000193667
Mylip	myosin regulatory light chain interacting protein [Source:RGD Symbol;Acc:1305761]	0.924557	1.8981	7.99579e-05	0.00123468
Adamts12	ADAM metallopeptidase with thrombospondin type 1 motif, 12 [Source:RGD Symbol;Acc:1307323]	0.923098	1.89618	0.001468	0.00905411
Chrnb1	cholinergic receptor, nicotinic, beta 1 (muscle) [Source:RGD Symbol;Acc:2349]	0.921592	1.8942	0.00027767	0.00282842
Irf4	interferon regulatory factor 4 [Source:RGD Symbol;Acc:1308050]	0.921572	1.89418	0.0143491	0.0468315
Tnfrsf4	tumor necrosis factor receptor superfamily, member 4 [Source:RGD Symbol;Acc:3920]	0.919684	1.8917	0.00400076	0.0184997
Ptprh	protein tyrosine phosphatase, receptor type, H [Source:RGD Symbol;Acc:620553]	0.919647	1.89165	0.00267207	0.0138435
Rgs18	regulator of G-protein signaling 18 [Source:RGD Symbol;Acc:1306522]	0.918367	1.88997	0.00163056	0.00976258
Tcn2	transcobalamin 2 [Source:RGD Symbol;Acc:620681]	0.916465	1.88748	0.00919405	0.0339047
Lama2	laminin, alpha 2 [Source:RGD Symbol;Acc:1308889]	0.915694	1.88648	0.00015	0.00183412
Pycr2	pyrroline-5-carboxylate reductase family, member 2 [Source:RGD Symbol;Acc:1310074]	0.91558	1.88633	3.82306e-05	0.000785213
Tube1	tubulin, epsilon 1 [Source:RGD Symbol;Acc:1306048]	0.915372	1.88606	2.52399e-05	0.000607913
Trim45	tripartite motif-containing 45 [Source:RGD Symbol;Acc:1309168]	0.914268	1.88461	0.00336548	0.0163046
Cercam	cerebral endothelial cell adhesion molecule [Source:RGD Symbol;Acc:1304778]	0.913938	1.88418	0.000955221	0.00661824
Lrrc75b	leucine rich repeat containing 75B [Source:RGD Symbol;Acc:2318441]	0.913897	1.88413	0.00510641	0.0219491
Gnrh1	gonadotropin-releasing hormone 1 (luteinizing-releasing hormone) [Source:RGD Symbol;Acc:2720]	0.91354	1.88366	0.0109159	0.0382856
Serpinb9	serpin peptidase inhibitor, clade B (ovalbumin), member 9 [Source:RGD Symbol;Acc:1549730]	0.912408	1.88218	0.00189561	0.0108578
Lrrc75a	leucine rich repeat containing 75A [Source:RGD Symbol;Acc:1595947]	0.912327	1.88208	0.00497329	0.0215209
Gmnn	geminin, DNA replication inhibitor [Source:RGD Symbol;Acc:1308137]	0.910647	1.87989	0.00546322	0.0230304
Gatsl3	GATS protein-like 3 [Source:RGD Symbol;Acc:1304774]	0.910488	1.87968	9.48389e-05	0.00138526
Nap1l5	nucleosome assembly protein 1-like 5 [Source:RGD Symbol;Acc:1584123]	0.909144	1.87793	0.00947603	0.0346236
Chst14	carbohydrate (N-acetylgalactosamine 4-0) sulfotransferase 14 [Source:RGD Symbol;Acc:1585023]	0.908675	1.87732	0.00390101	0.0181375
Sepn1	selenoprotein N, 1 [Source:RGD Symbol;Acc:1304574]	0.908648	1.87729	0.00609212	0.0250376
Lhfp	lipoma HMGIC fusion partner [Source:RGD Symbol;Acc:1560177]	0.90743	1.8757	6.70364e-05	0.00110077
Slc22a15	solute carrier family 22, member 15 [Source:RGD Symbol;Acc:1311184]	0.907161	1.87535	3.15111e-07	5.33294e-05
Camkk1	calcium/calmodulin-dependent protein kinase kinase 1, alpha [Source:RGD Symbol;Acc:62023]	0.906936	1.87506	0.00031116	0.0030295
Pip4k2a	phosphatidylinositol-5-phosphate 4-kinase, type II, alpha [Source:RGD Symbol;Acc:621708]	0.905808	1.87359	0.000283702	0.00286706
Armcx4	armadillo repeat containing, X-linked 4 [Source:RGD Symbol;Acc:2325053]	0.903435	1.87051	0.000139001	0.00174405
Plekha2	pleckstrin homology domain-containing, family A (phosphoinositide binding specific) member 2 [Source:RGD Symbol;Acc:1586710]	0.903012	1.86997	0.000211066	0.00232714
Adamts9	ADAM metallopeptidase with thrombospondin type 1 motif, 9 [Source:RGD Symbol;Acc:1306889]	0.902963	1.8699	0.000343894	0.00321432
Hip1r	huntingtin interacting protein 1 related [Source:RGD Symbol;Acc:621615]	0.902815	1.86971	0.000121197	0.00160748
Lrat	lecithin-retinol acyltransferase (phosphatidylcholine-retinol-O-acyltransferase) [Source:RGD Symbol;Acc:68362]	0.902741	1.86962	0.00102285	0.00691693
Tubb5	tubulin, beta 5 class I [Source:RGD Symbol;Acc:628596]	0.900575	1.86681	0.000681141	0.00523585
Zfp426	zinc finger protein 426 [Source:RGD Symbol;Acc:1590942]	0.900205	1.86633	4.99322e-05	0.000913241
Vwa1	von Willebrand factor A domain containing 1 [Source:RGD Symbol;Acc:1311476]	0.899687	1.86566	0.00234096	0.012655
Irf5	interferon regulatory factor 5 [Source:RGD Symbol;Acc:1310447]	0.899194	1.86502	0.000189548	0.00217142
Sfxn4	sideroflexin 4 [Source:RGD Symbol;Acc:1306088]	0.899092	1.86489	0.00836195	0.0316358
Snai1	snail family zinc finger 1 [Source:RGD Symbol;Acc:620758]	0.898865	1.8646	0.000977138	0.00670785
Dcbld2	discoidin, CUB and LCCL domain containing 2 [Source:RGD Symbol;Acc:620543]	0.898756	1.86446	0.00712394	0.0280908
Ciita	class II, major histocompatibility complex, transactivator [Source:RGD Symbol;Acc:619813]	0.898723	1.86442	0.000770352	0.00568082
Plekhg2	pleckstrin homology domain containing, family G (with RhoGef domain) member 2 [Source:RGD Symbol;Acc:1310112]	0.898096	1.8636	5.72784e-05	0.000995939
Dpysl2	dihydropyrimidinase-like 2 [Source:RGD Symbol;Acc:2517]	0.897891	1.86334	0.00580076	0.0240933
Rrm1	ribonucleotide reductase M1 [Source:RGD Symbol;Acc:1592569]	0.897629	1.863	0.000483472	0.00405063
Cntln	centlein, centrosomal protein [Source:RGD Symbol;Acc:1308101]	0.897055	1.86226	0.0150405	0.0484911
Mtss1l	metastasis suppressor 1-like [Source:RGD Symbol;Acc:1309731]	0.896361	1.86136	0.00016022	0.001924
Lyl1	lymphoblastic leukemia associated hematopoiesis regulator 1 [Source:RGD Symbol;Acc:1359244]	0.896056	1.86097	0.0102113	0.0365719
Suv39h1l1	suppressor of variegation 3-9 homolog 1 (Drosophila)-like 1 [Source:RGD Symbol;Acc:1565028]	0.895877	1.86074	0.000477345	0.00401941
Ahr	aryl hydrocarbon receptor [Source:RGD Symbol;Acc:2074]	0.893589	1.85779	0.000408116	0.0036204
Tspan9	tetraspanin 9 [Source:RGD Symbol;Acc:1304740]	0.893025	1.85707	3.25873e-05	0.000702259
Alpk1	alpha-kinase 1 [Source:RGD Symbol;Acc:1304613]	0.892785	1.85676	0.000134348	0.00171265
Cndp1	carnosine dipeptidase 1 (metallopeptidase M20 family) [Source:RGD Symbol;Acc:1359493]	0.891213	1.85474	0.0014705	0.00906068
Rnf145	ring finger protein 145 [Source:RGD Symbol;Acc:1309561]	0.891157	1.85466	3.14289e-05	0.000689417
Mettl20	methyltransferase like 20 [Source:RGD Symbol;Acc:735147]	0.890925	1.85437	0.000397343	0.00356681
Atad2	ATPase family, AAA domain containing 2 [Source:RGD Symbol;Acc:1304849]	0.889285	1.85226	0.000793614	0.00581601
Frmd4a	FERM domain containing 4A [Source:RGD Symbol;Acc:1309050]	0.889038	1.85194	0.00214954	0.011873
Nfam1	NFAT activating protein with ITAM motif 1 [Source:RGD Symbol;Acc:1308316]	0.888157	1.85081	3.93452e-05	0.000801618
Panx2	pannexin 2 [Source:RGD Symbol;Acc:735191]	0.887683	1.8502	0.00277345	0.0142064
MGC112715	hypothetical protein LOC690899 [Source:RGD Symbol;Acc:1590938]	0.887459	1.84992	0.000103199	0.00145001
Ncoa7	nuclear receptor coactivator 7 [Source:RGD Symbol;Acc:1566426]	0.887125	1.84949	0.00143173	0.00887783
Nos3	nitric oxide synthase 3, endothelial cell [Source:RGD Symbol;Acc:3186]	0.885884	1.8479	0.000206474	0.00229692
Akap12	A kinase (PRKA) anchor protein 12 [Source:RGD Symbol;Acc:70988]	0.88572	1.84769	0.000396234	0.00356189
Rin2	Ras and Rab interactor 2 [Source:RGD Symbol;Acc:1305873]	0.884883	1.84662	0.000188342	0.00216274
Plcd1	phospholipase C, delta 1 [Source:RGD Symbol;Acc:3346]	0.884131	1.84565	0.000756827	0.00561122
Id1	inhibitor of DNA binding 1 [Source:RGD Symbol;Acc:2858]	0.883302	1.84459	0.00455282	0.0202911
Cyp2u1	cytochrome P450, family 2, subfamily u, polypeptide 1 [Source:RGD Symbol;Acc:1309433]	0.88289	1.84407	0.00147806	0.00909407
Lbp	lipopolysaccharide binding protein [Source:RGD Symbol;Acc:61865]	0.881835	1.84272	2.07997e-06	0.000143779
Stx3	syntaxin 3 [Source:RGD Symbol;Acc:621005]	0.88138	1.84214	0.000255233	0.00265112
Arhgap25	Rho GTPase activating protein 25 [Source:RGD Symbol;Acc:1562105]	0.881307	1.84204	0.000223928	0.00242105
Sap25	Sin3A-associated protein 25 [Source:RGD Symbol;Acc:1562406]	0.881033	1.84169	6.46314e-05	0.00108371
Micall2	MICAL-like 2 [Source:RGD Symbol;Acc:1307875]	0.8806	1.84114	0.00478189	0.0209371
Tyms	thymidylate synthetase [Source:RGD Symbol;Acc:3921]	0.879589	1.83985	0.00484882	0.0211426
Ckb	creatine kinase, brain [Source:RGD Symbol;Acc:2357]	0.878509	1.83847	0.00190723	0.0109047
Flna	filamin A, alpha [Source:RGD Symbol;Acc:1560614]	0.878165	1.83804	0.000634864	0.00496203
Il7r	interleukin 7 receptor [Source:RGD Symbol;Acc:1309776]	0.877837	1.83762	0.00571923	0.023817
Hcst	hematopoietic cell signal transducer [Source:RGD Symbol;Acc:1359238]	0.876278	1.83563	0.00741357	0.0289273
Fcer1g	Fc fragment of IgE, high affinity I, receptor for; gamma polypeptide [Source:RGD Symbol;Acc:2599]	0.876142	1.83546	8.72528e-05	0.00130756
Tmem229b	transmembrane protein 229B [Source:RGD Symbol;Acc:1562622]	0.875547	1.8347	0.000880943	0.00624682
Rgn	regucalcin [Source:RGD Symbol;Acc:3560]	0.874258	1.83307	4.45187e-07	6.51038e-05
Ehbp1l1	EH domain binding protein 1-like 1 [Source:RGD Symbol;Acc:1563823]	0.873911	1.83262	0.000274264	0.00280744
Agpat1	1-acylglycerol-3-phosphate O-acyltransferase 1 [Source:RGD Symbol;Acc:1303287]	0.872272	1.83054	8.31381e-05	0.00127282
Cd4	Cd4 molecule [Source:RGD Symbol;Acc:2306]	0.871861	1.83002	0.00050642	0.00417944
Gen1	GEN1 Holliday junction 5' flap endonuclease [Source:RGD Symbol;Acc:1559792]	0.870745	1.82861	0.00138252	0.00865025
Cyth3	cytohesin 3 [Source:RGD Symbol;Acc:620399]	0.870702	1.82855	5.05119e-05	0.000919868
Prickle2	prickle homolog 2 [Source:RGD Symbol;Acc:1306723]	0.870406	1.82818	9.93841e-05	0.00142059
Lrrk2	leucine-rich repeat kinase 2 [Source:RGD Symbol;Acc:1561168]	0.869151	1.82659	0.00141576	0.0087874
Dut	deoxyuridine triphosphatase [Source:RGD Symbol;Acc:620849]	0.868725	1.82605	0.000154894	0.00187245
Dennd1c	DENN/MADD domain containing 1C [Source:MGI Symbol;Acc:MGI:1918035]	0.868188	1.82537	0.00155654	0.00944778
Gabbr1	gamma-aminobutyric acid (GABA) B receptor 1 [Source:RGD Symbol;Acc:621537]	0.868128	1.82529	0.000738318	0.00554139
Cyyr1	cysteine/tyrosine-rich 1 [Source:RGD Symbol;Acc:1359578]	0.866699	1.82349	0.010993	0.0384603
Aplf	aprataxin and PNKP like factor [Source:RGD Symbol;Acc:1565557]	0.866179	1.82283	0.00401232	0.0185397
Zfp386	zinc finger protein 386 (Kruppel-like) [Source:RGD Symbol;Acc:2985]	0.865697	1.82222	5.9031e-07	7.19753e-05
Sh2b2	SH2B adaptor protein 2 [Source:RGD Symbol;Acc:69284]	0.864977	1.82131	0.00844977	0.0318636
Col14a1	collagen, type XIV, alpha 1 [Source:RGD Symbol;Acc:1305806]	0.86464	1.82089	0.000729543	0.0054956
Laptm5	lysosomal protein transmembrane 5 [Source:RGD Symbol;Acc:621838]	0.863138	1.81899	0.000156811	0.00189201
Rarg	retinoic acid receptor, gamma [Source:RGD Symbol;Acc:1583230]	0.85927	1.81412	0.000108497	0.00149366
Pgm2	phosphoglucomutase 2 [Source:RGD Symbol;Acc:1306061]	0.858759	1.81348	0.0001203	0.00159892
Maged2	melanoma antigen, family D, 2 [Source:RGD Symbol;Acc:70899]	0.85859	1.81327	0.0047289	0.0207623
Plcg2	phospholipase C, gamma 2 [Source:RGD Symbol;Acc:3348]	0.857758	1.81222	0.00340358	0.0164327
Rbm43	RNA binding motif protein 43 [Source:RGD Symbol;Acc:1306676]	0.857576	1.81199	0.000882103	0.00624894
Tuba1a	tubulin, alpha 1A [Source:RGD Symbol;Acc:619717]	0.856547	1.8107	0.00070886	0.00539746
Fyb	FYN binding protein [Source:RGD Symbol;Acc:1563421]	0.853698	1.80713	0.00010538	0.00146861
Ap1s2	adaptor-related protein complex 1, sigma 2 subunit [Source:RGD Symbol;Acc:1561862]	0.853268	1.80659	0.00217287	0.0119602
Tcaf1	TRPM8 channel-associated factor 1 [Source:RGD Symbol;Acc:1565474]	0.853024	1.80628	0.0116256	0.0398728
Bak1	BCL2-antagonist/killer 1 [Source:RGD Symbol;Acc:621635]	0.852616	1.80577	0.000902841	0.006363
Man1c1	mannosidase, alpha, class 1C, member 1 [Source:RGD Symbol;Acc:1309672]	0.852587	1.80574	7.60857e-05	0.00119524
Chek2	checkpoint kinase 2 [Source:RGD Symbol;Acc:621543]	0.852207	1.80526	0.00322879	0.0158665
Csnk1e	casein kinase 1, epsilon [Source:RGD Symbol;Acc:62045]	0.851675	1.80459	2.36721e-06	0.000149488
Tgfb1	transforming growth factor, beta 1 [Source:RGD Symbol;Acc:69051]	0.850793	1.80349	0.000154569	0.0018703
Ptpn18	protein tyrosine phosphatase, non-receptor type 18 [Source:RGD Symbol;Acc:1311586]	0.850216	1.80277	0.000444019	0.00383658
Zfp438	zinc finger protein 438 [Source:RGD Symbol;Acc:1307214]	0.849778	1.80222	0.000509557	0.00418899
Hmha1	histocompatibility (minor) HA-1 [Source:RGD Symbol;Acc:1308662]	0.84949	1.80186	0.000409231	0.00362415
Bmp4	bone morphogenetic protein 4 [Source:RGD Symbol;Acc:2213]	0.845492	1.79688	0.00482669	0.0210823
Map3k12	mitogen activated protein kinase kinase kinase 12 [Source:RGD Symbol;Acc:3988]	0.845409	1.79677	0.000655413	0.00508195
Lrrc16a	leucine rich repeat containing 16A [Source:RGD Symbol;Acc:1306623]	0.84423	1.79531	0.00227946	0.012407
Itih5	inter-alpha (globulin) inhibitor H5 [Source:MGI Symbol;Acc:MGI:1925751]	0.84376	1.79472	0.00784485	0.0301403
Ccdc62	coiled-coil domain containing 62 [Source:RGD Symbol;Acc:1586391]	0.84364	1.79457	0.000109455	0.00150003
Cdc42ep5	CDC42 effector protein (Rho GTPase binding) 5 [Source:RGD Symbol;Acc:1308382]	0.84297	1.79374	0.010922	0.0382963
Bmp7	bone morphogenetic protein 7 [Source:RGD Symbol;Acc:620743]	0.840503	1.79067	0.00369006	0.0174378
Cerk	ceramide kinase [Source:RGD Symbol;Acc:1305019]	0.840081	1.79015	7.67326e-05	0.00120392
Arhgap9	Rho GTPase activating protein 9 [Source:RGD Symbol;Acc:1305342]	0.839846	1.78986	0.00139548	0.00869784
Slc12a6	solute carrier family 12, member 6 [Source:RGD Symbol;Acc:1311335]	0.839483	1.78941	0.000114668	0.00154838
Paqr4	progestin and adipoQ receptor family member IV [Source:RGD Symbol;Acc:1309533]	0.839286	1.78916	0.0071445	0.0281324
Fchsd1	FCH and double SH3 domains 1 [Source:RGD Symbol;Acc:1308240]	0.839218	1.78908	0.00311547	0.0154713
Bbip1	BBSome interacting protein 1 [Source:MGI Symbol;Acc:MGI:1913610]	0.838967	1.78877	0.0100869	0.0362802
Myef2	myelin expression factor 2 [Source:RGD Symbol;Acc:1306547]	0.838125	1.78773	2.9757e-05	0.000670881
Zfp347	zinc finger protein 347 [Source:RGD Symbol;Acc:620185]	0.837111	1.78647	2.84348e-05	0.00065863
Clip2	CAP-GLY domain containing linker protein 2 [Source:RGD Symbol;Acc:62019]	0.834703	1.78349	0.00247153	0.0131343
Pkd2	polycystic kidney disease 2 (autosomal dominant) [Source:RGD Symbol;Acc:1559992]	0.833498	1.782	0.000191206	0.00218067
Asap3	ArfGAP with SH3 domain, ankyrin repeat and PH domain 3 [Source:RGD Symbol;Acc:1593929]	0.832993	1.78138	0.0052375	0.0223086
Gngt2	guanine nucleotide binding protein (G protein), gamma transducing activity polypeptide 2 [Source:RGD Symbol;Acc:1591007]	0.831912	1.78004	0.000242313	0.00255668
Amotl1	angiomotin-like 1 [Source:RGD Symbol;Acc:1305268]	0.831562	1.77961	0.0036958	0.0174584
Samsn1	SAM domain, SH3 domain and nuclear localization signals, 1 [Source:RGD Symbol;Acc:620926]	0.830748	1.77861	0.00818985	0.0311519
Cdc42se2	CDC42 small effector 2 [Source:RGD Symbol;Acc:1563924]	0.829852	1.7775	0.000201692	0.0022565
Tagln2	transgelin 2 [Source:RGD Symbol;Acc:1310840]	0.829395	1.77694	0.00212684	0.0117895
Sall2	spalt-like transcription factor 2 [Source:RGD Symbol;Acc:1309272]	0.827745	1.77491	0.0110433	0.0385832
Ccdc102a	coiled-coil domain containing 102A [Source:RGD Symbol;Acc:1308684]	0.825186	1.77176	0.00531978	0.0225984
Lcp2	lymphocyte cytosolic protein 2 [Source:RGD Symbol;Acc:619743]	0.824066	1.77039	0.00165324	0.00983806
Cdc42ep3	CDC42 effector protein (Rho GTPase binding) 3 [Source:RGD Symbol;Acc:1305858]	0.822925	1.76899	2.80994e-05	0.000653233
Dhx57	DEAH (Asp-Glu-Ala-Asp/His) box polypeptide 57 [Source:RGD Symbol;Acc:1310340]	0.821719	1.76751	3.7032e-05	0.00076805
Tnfsf13	tumor necrosis factor (ligand) superfamily, member 13 [Source:RGD Symbol;Acc:1305871]	0.821485	1.76722	3.78881e-06	0.000206401
Fhod1	formin homology 2 domain containing 1 [Source:RGD Symbol;Acc:1589776]	0.820896	1.7665	1.07511e-05	0.000381183
Zfp958	zinc finger protein 958 [Source:RGD Symbol;Acc:2311392]	0.820869	1.76647	0.00064063	0.00498866
Cd48	Cd48 molecule [Source:RGD Symbol;Acc:620620]	0.820083	1.76551	0.000137494	0.0017348
Eva1b	eva-1 homolog B [Source:RGD Symbol;Acc:1308876]	0.819996	1.7654	0.000811631	0.00592738
Tyro3	TYRO3 protein tyrosine kinase [Source:RGD Symbol;Acc:3923]	0.819253	1.76449	0.00458432	0.0203386
Syt11	synaptotagmin XI [Source:RGD Symbol;Acc:62042]	0.818886	1.76404	0.00108704	0.00723535
Btbd8	BTB (POZ) domain containing 8 [Source:RGD Symbol;Acc:2321418]	0.818534	1.76361	0.00988438	0.0356833
Lmnb1	lamin B1 [Source:RGD Symbol;Acc:620522]	0.818424	1.76348	0.0046297	0.0204541
Hdac7	histone deacetylase 7 [Source:RGD Symbol;Acc:619982]	0.817838	1.76276	3.05931e-05	0.000683659
Rasa2	RAS p21 protein activator 2 [Source:RGD Symbol;Acc:3538]	0.817449	1.76229	0.000713276	0.00542133
Gdpd5	glycerophosphodiester phosphodiesterase domain containing 5 [Source:RGD Symbol;Acc:1559673]	0.81653	1.76116	0.00397937	0.0184298
Rhbdf2	rhomboid 5 homolog 2 (Drosophila) [Source:RGD Symbol;Acc:1309699]	0.816208	1.76077	0.000821243	0.0059464
Btg2	BTG family, member 2 [Source:RGD Symbol;Acc:2225]	0.815944	1.76045	0.000913868	0.00641933
Usp11	ubiquitin specific peptidase 11 [Source:RGD Symbol;Acc:1303052]	0.814965	1.75926	0.000541224	0.00438962
Hn1	hematological and neurological expressed 1 [Source:RGD Symbol;Acc:1359325]	0.813803	1.75784	0.00248486	0.0131739
Plekho1	pleckstrin homology domain containing, family O member 1 [Source:RGD Symbol;Acc:1311487]	0.813217	1.75713	1.65484e-05	0.000484941
Tyrobp	Tyro protein tyrosine kinase binding protein [Source:RGD Symbol;Acc:1303081]	0.812665	1.75645	0.000129178	0.00167312
Fam3c	family with sequence similarity 3, member C [Source:RGD Symbol;Acc:735193]	0.811992	1.75563	1.88074e-05	0.000518148
Msrb3	methionine sulfoxide reductase B3 [Source:RGD Symbol;Acc:1596851]	0.811475	1.755	2.70658e-05	0.000635021
Senp8	SUMO/sentrin peptidase family member, NEDD8 specific [Source:RGD Symbol;Acc:1309955]	0.811261	1.75474	0.0132095	0.0439496
Ckap5	cytoskeleton associated protein 5 [Source:RGD Symbol;Acc:1563596]	0.810976	1.7544	0.000417904	0.0036709
Slfn2	schlafen 2 [Source:RGD Symbol;Acc:1308645]	0.810707	1.75407	0.00406596	0.0187058
Abca8	ATP-binding cassette, subfamily A (ABC1), member 8 [Source:RGD Symbol;Acc:1307069]	0.809711	1.75286	0.0106633	0.0376565
Phlda1	pleckstrin homology-like domain, family A, member 1 [Source:RGD Symbol;Acc:3836]	0.808383	1.75125	0.00245763	0.0130741
Scpep1	serine carboxypeptidase 1 [Source:RGD Symbol;Acc:620067]	0.80666	1.74916	0.000960693	0.00664166
Vopp1	vesicular, overexpressed in cancer, prosurvival protein 1 [Source:RGD Symbol;Acc:1306494]	0.806162	1.74855	0.0122559	0.0414618
Ptafr	platelet-activating factor receptor [Source:RGD Symbol;Acc:61897]	0.806098	1.74848	0.00159493	0.00961275
Fes	FES proto-oncogene, tyrosine kinase [Source:RGD Symbol;Acc:1564385]	0.804574	1.74663	0.000695432	0.00532396
Snx20	sorting nexin 20 [Source:RGD Symbol;Acc:1307787]	0.80455	1.7466	0.00693965	0.0275604
Zfp866	zinc finger protein 866 [Source:RGD Symbol;Acc:2318899]	0.803685	1.74555	0.013064	0.0435568
Dmpk	dystrophia myotonica-protein kinase [Source:RGD Symbol;Acc:1309825]	0.802799	1.74448	0.000310574	0.0030295
Ptgir	prostaglandin I2 (prostacyclin) receptor (IP) [Source:RGD Symbol;Acc:1310890]	0.79992	1.741	0.0023802	0.0128062
Gstp1	glutathione S-transferase pi 1 [Source:RGD Symbol;Acc:2758]	0.799271	1.74022	4.46714e-05	0.000853602
Plxna1	plexin A1 [Source:RGD Symbol;Acc:1560871]	0.798714	1.73955	0.000521954	0.00426604
Rnd1	Rho family GTPase 1 [Source:RGD Symbol;Acc:1306338]	0.798352	1.73911	0.0101836	0.0365144
Epn2	epsin 2 [Source:RGD Symbol;Acc:619773]	0.798013	1.7387	3.60361e-05	0.000752313
Slc29a3	solute carrier family 29 (equilibrative nucleoside transporter), member 3 [Source:RGD Symbol;Acc:727811]	0.797822	1.73847	1.24652e-05	0.00041311
Mss51	MSS51 mitochondrial translational activator [Source:RGD Symbol;Acc:1309408]	0.797665	1.73829	0.00246921	0.0131302
Nlrp1a	NLR family, pyrin domain containing 1A [Source:RGD Symbol;Acc:1310963]	0.796931	1.7374	0.00777062	0.0299158
Tmem198b	transmembrane protein 198b [Source:RGD Symbol;Acc:1562342]	0.790725	1.72994	0.00269231	0.0138984
Calhm2	calcium homeostasis modulator 2 [Source:RGD Symbol;Acc:1308276]	0.790533	1.72971	0.0016077	0.0096576
Epb41l2	erythrocyte membrane protein band 4.1-like 2 [Source:RGD Symbol;Acc:1563977]	0.79038	1.72953	0.000306275	0.00300197
Ppt1	palmitoyl-protein thioesterase 1 [Source:RGD Symbol;Acc:61994]	0.790279	1.72941	2.56561e-05	0.000616766
Rftn1	raftlin lipid raft linker 1 [Source:RGD Symbol;Acc:1563347]	0.789576	1.72857	0.00241652	0.0129243
Cit	citron rho-interacting serine/threonine kinase [Source:RGD Symbol;Acc:70878]	0.787411	1.72597	0.00150762	0.0092267
Arhgef10	Rho guanine nucleotide exchange factor (GEF) 10 [Source:RGD Symbol;Acc:1565043]	0.787391	1.72595	0.00284147	0.0144498
Ccdc120	coiled-coil domain containing 120 [Source:RGD Symbol;Acc:1561596]	0.78564	1.72386	0.000381919	0.00347257
Nap1l1	nucleosome assembly protein 1-like 1 [Source:RGD Symbol;Acc:71094]	0.784906	1.72298	2.24993e-07	4.32702e-05
Arhgap10	Rho GTPase activating protein 10 [Source:RGD Symbol;Acc:1588859]	0.784486	1.72248	0.00618861	0.025323
Elk3	ELK3, member of ETS oncogene family [Source:RGD Symbol;Acc:1307764]	0.78422	1.72216	4.55096e-05	0.000857053
Prickle1	prickle homolog 1 [Source:RGD Symbol;Acc:735090]	0.784031	1.72194	0.0021178	0.0117593
Specc1	sperm antigen with calponin homology and coiled-coil domains 1 [Source:RGD Symbol;Acc:1309718]	0.783431	1.72122	0.00372958	0.0175461
Iqgap1	IQ motif containing GTPase activating protein 1 [Source:RGD Symbol;Acc:1311884]	0.782541	1.72016	0.00105602	0.00709583
Crtap	cartilage associated protein [Source:RGD Symbol;Acc:1565180]	0.782282	1.71985	0.000838478	0.00604671
Myadm	myeloid-associated differentiation marker [Source:RGD Symbol;Acc:727835]	0.781991	1.7195	0.000127059	0.00165746
Sla	src-like adaptor [Source:RGD Symbol;Acc:631373]	0.781989	1.7195	0.00532683	0.0226132
Lamb2	laminin, beta 2 [Source:RGD Symbol;Acc:2988]	0.781763	1.71923	0.000131811	0.00169197
Bmp5	bone morphogenetic protein 5 [Source:RGD Symbol;Acc:1305979]	0.781649	1.71909	0.00250912	0.0132528
Pigb	phosphatidylinositol glycan anchor biosynthesis, class B [Source:RGD Symbol;Acc:1307251]	0.780567	1.71781	0.00716946	0.0281914
Brsk1	BR serine/threonine kinase 1 [Source:RGD Symbol;Acc:1563268]	0.77838	1.7152	0.0035825	0.0170693
Btg3	BTG family, member 3 [Source:RGD Symbol;Acc:2226]	0.776476	1.71294	0.0115278	0.0396931
Plscr2	phospholipid scramblase 2 [Source:RGD Symbol;Acc:1359107]	0.776226	1.71265	0.000960021	0.00664098
Mcam	melanoma cell adhesion molecule [Source:RGD Symbol;Acc:620463]	0.775121	1.71133	0.00312344	0.0155014
Kcnj8	potassium channel, inwardly rectifying subfamily J, member 8 [Source:RGD Symbol;Acc:2960]	0.774302	1.71036	0.00164835	0.00983395
Unc93b1	unc-93 homolog B1 (C. elegans) [Source:RGD Symbol;Acc:1311984]	0.774037	1.71005	0.000110415	0.0015087
Inpp5d	inositol polyphosphate-5-phosphatase D [Source:RGD Symbol;Acc:2914]	0.773965	1.70996	0.000338525	0.00318525
Gna14	guanine nucleotide binding protein, alpha 14 [Source:RGD Symbol;Acc:1308122]	0.773602	1.70953	0.00280631	0.0143284
Crocc	ciliary rootlet coiled-coil, rootletin [Source:RGD Symbol;Acc:1305364]	0.773378	1.70927	0.0119063	0.0405491
Rhoh	ras homolog family member H [Source:RGD Symbol;Acc:1307623]	0.773113	1.70895	0.00169764	0.0100317
Cdr2l	cerebellar degeneration-related protein 2-like [Source:RGD Symbol;Acc:1306881]	0.772654	1.70841	1.0971e-05	0.000384683
Pltp	phospholipid transfer protein [Source:RGD Symbol;Acc:1306695]	0.772427	1.70814	0.00600199	0.0247509
Zfp202	zinc finger protein 202 [Source:RGD Symbol;Acc:1562294]	0.771732	1.70732	0.000261864	0.00270099
Itgb4	integrin, beta 4 [Source:RGD Symbol;Acc:2928]	0.769346	1.7045	0.0127306	0.0426806
Fam217b	family with sequence similarity 217, member B [Source:RGD Symbol;Acc:1311952]	0.769271	1.70441	0.00680923	0.0272305
Sema3f	sema domain, immunoglobulin domain (Ig), short basic domain, secreted, (semaphorin) 3 F [Source:RGD Symbol;Acc:1308514]	0.768688	1.70372	0.00290525	0.0146801
Tmem67	transmembrane protein 67 [Source:RGD Symbol;Acc:1586167]	0.767691	1.70254	0.000157882	0.00189952
Ncapd3	non-SMC condensin II complex, subunit D3 [Source:RGD Symbol;Acc:1562176]	0.76642	1.70104	0.000201108	0.00225301
Pola2	polymerase (DNA directed), alpha 2, accessory subunit [Source:RGD Symbol;Acc:621817]	0.766315	1.70092	0.00785402	0.0301546
Tspan5	tetraspanin 5 [Source:RGD Symbol;Acc:1303176]	0.765621	1.7001	0.0148071	0.0478844
Fopnl	FGFR1OP N-terminal like [Source:RGD Symbol;Acc:1305823]	0.76335	1.69743	0.000764322	0.00565154
Cep41	centrosomal protein 41 [Source:RGD Symbol;Acc:1562034]	0.763066	1.69709	0.00505447	0.0217848
Adra2b	adrenoceptor alpha 2B [Source:RGD Symbol;Acc:2057]	0.76291	1.69691	0.000195037	0.00220642
Atg16l2	autophagy related 16-like 2 [Source:RGD Symbol;Acc:1311400]	0.762337	1.69624	1.46797e-06	0.000119442
Asah2	N-acylsphingosine amidohydrolase (non-lysosomal ceramidase) 2 [Source:RGD Symbol;Acc:69410]	0.760799	1.69443	0.00420468	0.0191513
Abi3bp	ABI family, member 3 (NESH) binding protein [Source:RGD Symbol;Acc:1562717]	0.759592	1.69301	0.000509555	0.00418899
Ppp1r18	protein phosphatase 1, regulatory subunit 18 [Source:RGD Symbol;Acc:1309543]	0.759221	1.69258	0.000539499	0.00437842
Dcst2	DC-STAMP domain containing 2 [Source:RGD Symbol;Acc:1564557]	0.759219	1.69257	0.00467461	0.0205952
Trafd1	TRAF type zinc finger domain containing 1 [Source:RGD Symbol;Acc:620171]	0.758405	1.69162	0.000255876	0.00265346
Vps45	vacuolar protein sorting 45 homolog (S. cerevisiae) [Source:RGD Symbol;Acc:621267]	0.757758	1.69086	9.28577e-08	2.94661e-05
Col4a4	collagen, type IV, alpha 4 [Source:RGD Symbol;Acc:1305355]	0.757257	1.69027	0.000401172	0.0035885
Kcnk13	potassium channel, two pore domain subfamily K, member 13 [Source:RGD Symbol;Acc:68941]	0.755621	1.68836	0.011212	0.0389901
Pla2g4a	phospholipase A2, group IVA (cytosolic, calcium-dependent) [Source:RGD Symbol;Acc:67366]	0.753921	1.68637	0.00370287	0.0174723
Krt8	keratin 8, type II [Source:RGD Symbol;Acc:2984]	0.753777	1.6862	0.00326685	0.0159792
Ifitm1	interferon induced transmembrane protein 1 [Source:RGD Symbol;Acc:1307601]	0.753579	1.68597	2.64373e-05	0.00062723
Uap1l1	UDP-N-acetylglucosamine pyrophosphorylase 1 like 1 [Source:RGD Symbol;Acc:1310630]	0.753245	1.68558	0.00108976	0.00724588
Odf2l	outer dense fiber of sperm tails 2-like [Source:RGD Symbol;Acc:1593831]	0.752735	1.68498	0.000347082	0.00323222
Cd63	Cd63 molecule [Source:RGD Symbol;Acc:62080]	0.752596	1.68482	0.000672236	0.00518032
Cuedc1	CUE domain containing 1 [Source:RGD Symbol;Acc:1304861]	0.75257	1.68479	0.014068	0.0460814
Adgrl4	adhesion G protein-coupled receptor L4 [Source:RGD Symbol;Acc:621136]	0.748637	1.6802	6.62086e-05	0.00108981
Tlr6	toll-like receptor 6 [Source:RGD Symbol;Acc:1303030]	0.748223	1.67972	0.00621029	0.0253954
Il16	interleukin 16 [Source:RGD Symbol;Acc:1583872]	0.748165	1.67966	0.00539425	0.0228231
Ada	adenosine deaminase [Source:RGD Symbol;Acc:2031]	0.747839	1.67928	0.00330258	0.016081
Rcsd1	RCSD domain containing 1 [Source:RGD Symbol;Acc:1304715]	0.747356	1.67871	3.99966e-05	0.000805365
Gng2	guanine nucleotide binding protein (G protein), gamma 2 [Source:RGD Symbol;Acc:69268]	0.745602	1.67667	0.00256378	0.0134638
Letm2	leucine zipper-EF-hand containing transmembrane protein 2 [Source:RGD Symbol;Acc:1311220]	0.744439	1.67532	0.00379406	0.0177705
Apobr	apolipoprotein B receptor [Source:RGD Symbol;Acc:1565169]	0.743308	1.67401	0.0034667	0.0166299
Nup210	nucleoporin 210 [Source:RGD Symbol;Acc:69339]	0.742652	1.67325	0.00430152	0.0194767
Mcm4	minichromosome maintenance complex component 4 [Source:RGD Symbol;Acc:3060]	0.741736	1.67219	0.000730753	0.00550146
Nenf	neudesin neurotrophic factor [Source:RGD Symbol;Acc:1303289]	0.740222	1.67043	0.000833316	0.00601484
Atr	ATR serine/threonine kinase [Source:RGD Symbol;Acc:1305796]	0.740117	1.67031	0.0052716	0.0224237
Lect2	leukocyte cell-derived chemotaxin 2 [Source:RGD Symbol;Acc:1305404]	0.739385	1.66946	4.85806e-06	0.000236258
Vav1	vav 1 guanine nucleotide exchange factor [Source:RGD Symbol;Acc:3951]	0.739282	1.66935	0.0045242	0.0201989
Fntb	farnesyltransferase, CAAX box, beta [Source:RGD Symbol;Acc:620119]	0.739179	1.66923	0.00396609	0.018393
Pik3cg	phosphatidylinositol-4,5-bisphosphate 3-kinase, catalytic subunit gamma [Source:RGD Symbol;Acc:1306468]	0.738924	1.66893	0.0011528	0.00758163
Myo1c	myosin IC [Source:RGD Symbol;Acc:620443]	0.738024	1.66789	0.000372151	0.00339591
Dclre1c	DNA cross-link repair 1C [Source:RGD Symbol;Acc:708574]	0.736651	1.6663	4.19104e-05	0.000825939
Ssbp4	single stranded DNA binding protein 4 [Source:RGD Symbol;Acc:1359619]	0.736225	1.66581	0.00920936	0.0339251
Jak3	Janus kinase 3 [Source:RGD Symbol;Acc:2940]	0.73607	1.66563	0.00966638	0.0350959
Pycard	PYD and CARD domain containing [Source:RGD Symbol;Acc:628637]	0.735782	1.6653	0.00329137	0.0160435
Parp8	poly (ADP-ribose) polymerase family, member 8 [Source:RGD Symbol;Acc:1587384]	0.735161	1.66458	0.00331051	0.0161041
Parvg	parvin, gamma [Source:RGD Symbol;Acc:1597417]	0.732855	1.66192	0.0117566	0.0402118
Ubtd2	ubiquitin domain containing 2 [Source:RGD Symbol;Acc:1305506]	0.732722	1.66177	0.00207808	0.0116148
Galnt7	polypeptide N-acetylgalactosaminyltransferase 7 [Source:RGD Symbol;Acc:620362]	0.730999	1.65979	0.0114688	0.0395879
Selplg	selectin P ligand [Source:RGD Symbol;Acc:1307971]	0.728463	1.65687	0.00268266	0.0138757
Ano6	anoctamin 6 [Source:RGD Symbol;Acc:1304765]	0.727587	1.65587	0.00025518	0.00265112
Btk	Bruton agammaglobulinemia tyrosine kinase [Source:RGD Symbol;Acc:1359683]	0.727189	1.65541	0.00733059	0.0286917
Mfge8	milk fat globule-EGF factor 8 protein [Source:RGD Symbol;Acc:3083]	0.726969	1.65516	0.00031239	0.00303147
Lpcat1	lysophosphatidylcholine acyltransferase 1 [Source:RGD Symbol;Acc:1311599]	0.726688	1.65484	0.00281977	0.0143683
Mansc1	MANSC domain containing 1 [Source:RGD Symbol;Acc:1593458]	0.725119	1.65304	0.00436874	0.0196961
Itga4	integrin, alpha 4 [Source:RGD Symbol;Acc:1593249]	0.724787	1.65266	0.0114187	0.0394399
Ift43	intraflagellar transport 43 [Source:RGD Symbol;Acc:1307392]	0.723748	1.65147	0.00108565	0.00723169
Ttll3	tubulin tyrosine ligase-like family, member 3 [Source:RGD Symbol;Acc:1311255]	0.723514	1.6512	0.0134241	0.0445236
Dchs1	dachsous cadherin-related 1 [Source:RGD Symbol;Acc:1309878]	0.723306	1.65096	0.00604775	0.0249072
Tmem246	transmembrane protein 246 [Source:RGD Symbol;Acc:1307218]	0.722912	1.65051	0.0145699	0.0473587
Lpin2	lipin 2 [Source:RGD Symbol;Acc:1304588]	0.722299	1.64981	0.0104119	0.0370425
Asah1	N-acylsphingosine amidohydrolase (acid ceramidase) 1 [Source:RGD Symbol;Acc:621568]	0.722131	1.64962	8.89667e-05	0.00132853
Plcb4	phospholipase C, beta 4 [Source:RGD Symbol;Acc:3345]	0.721145	1.64849	0.0017718	0.0103305
Col5a1	collagen, type V, alpha 1 [Source:RGD Symbol;Acc:70920]	0.721104	1.64844	0.011016	0.0385077
Pot1b	protection of telomeres 1B [Source:RGD Symbol;Acc:1582873]	0.72035	1.64758	0.0109723	0.0384013
Arrb2	arrestin, beta 2 [Source:RGD Symbol;Acc:2157]	0.720097	1.64729	0.00108966	0.00724588
Dhdds	dehydrodolichyl diphosphate synthase subunit [Source:RGD Symbol;Acc:1311560]	0.71994	1.64711	0.00351278	0.0168002
Cchcr1	coiled-coil alpha-helical rod protein 1 [Source:RGD Symbol;Acc:1302992]	0.717667	1.64452	0.00496089	0.0214983
Ces1f	carboxylesterase 1F [Source:RGD Symbol;Acc:1642419]	0.717242	1.64404	0.000379168	0.0034525
Apbb1	amyloid beta (A4) precursor protein-binding, family B, member 1 (Fe65) [Source:RGD Symbol;Acc:2122]	0.716604	1.64331	0.00412694	0.0188768
Polr3g	polymerase (RNA) III (DNA directed) polypeptide G [Source:RGD Symbol;Acc:1593792]	0.716482	1.64317	0.0107029	0.0377626
Faap24	Fanconi anemia core complex associated protein 24 [Source:RGD Symbol;Acc:1564719]	0.713827	1.64015	0.0139756	0.0458735
Nsun6	NOP2/Sun domain family, member 6 [Source:RGD Symbol;Acc:1309535]	0.713456	1.63973	0.000955054	0.00661824
Zfp182	zinc finger protein 182 [Source:RGD Symbol;Acc:6490591]	0.710374	1.63623	0.0003874	0.00350482
Akna	AT-hook transcription factor [Source:RGD Symbol;Acc:1308202]	0.709883	1.63567	0.00715714	0.0281692
Tmem150b	transmembrane protein 150B [Source:RGD Symbol;Acc:1306181]	0.708357	1.63394	0.0110187	0.0385077
Capn5	calpain 5 [Source:RGD Symbol;Acc:620084]	0.708253	1.63382	0.0022549	0.0122997
Wipf1	WAS/WASL interacting protein family, member 1 [Source:RGD Symbol;Acc:620887]	0.707573	1.63305	0.0019919	0.0112459
Slamf8	SLAM family member 8 [Source:RGD Symbol;Acc:1306263]	0.706783	1.63216	0.0108344	0.0380629
Lilra5	leukocyte immunoglobulin-like receptor, subfamily A (with TM domain), member 5 [Source:RGD Symbol;Acc:1582781]	0.706455	1.63179	0.000160141	0.001924
Fcgr1a	Fc fragment of IgG, high affinity Ia, receptor (CD64) [Source:RGD Symbol;Acc:1309912]	0.704957	1.6301	0.00189364	0.0108572
Fmo4	flavin containing monooxygenase 4 [Source:RGD Symbol;Acc:628601]	0.703782	1.62877	0.00384875	0.0179406
Odf3b	outer dense fiber of sperm tails 3B [Source:RGD Symbol;Acc:1564322]	0.703511	1.62846	0.00797805	0.0305287
Tfec	transcription factor EC [Source:RGD Symbol;Acc:3846]	0.703164	1.62807	0.00695869	0.0276021
Appl1	adaptor protein, phosphotyrosine interaction, PH domain and leucine zipper containing 1 [Source:RGD Symbol;Acc:1309388]	0.702876	1.62775	0.00486132	0.0211898
Phc1	polyhomeotic homolog 1 (Drosophila) [Source:RGD Symbol;Acc:1309203]	0.702572	1.6274	0.000519355	0.00425302
Prmt2	protein arginine methyltransferase 2 [Source:RGD Symbol;Acc:1565519]	0.701008	1.62564	0.0106678	0.0376565
Gins3	GINS complex subunit 3 (Psf3 homolog) [Source:RGD Symbol;Acc:1308153]	0.700729	1.62533	0.0114987	0.0396406
Ccdc138	coiled-coil domain containing 138 [Source:RGD Symbol;Acc:1566050]	0.69974	1.62421	0.000601367	0.00477968
Was	Wiskott-Aldrich syndrome [Source:RGD Symbol;Acc:1563567]	0.698825	1.62318	0.0079909	0.0305542
Pcdh18	protocadherin 18 [Source:RGD Symbol;Acc:1305870]	0.698696	1.62304	0.0123576	0.0417185
Tmc6	transmembrane channel-like gene family 6 [Source:MGI Symbol;Acc:MGI:1098686]	0.697776	1.622	0.00430002	0.0194767
Lppr2	lipid phosphate phosphatase-related protein type 2 [Source:RGD Symbol;Acc:1597171]	0.697366	1.62154	0.00391764	0.0182015
Rap1gap2	RAP1 GTPase activating protein 2 [Source:RGD Symbol;Acc:1304590]	0.697041	1.62118	0.00767473	0.0296366
Capn1	calpain 1, (mu/I) large subunit [Source:RGD Symbol;Acc:2267]	0.695277	1.61919	0.00056214	0.00452456
Ccdc82	coiled-coil domain containing 82 [Source:RGD Symbol;Acc:1359666]	0.69491	1.61878	0.00312662	0.0155085
Lpcat2	lysophosphatidylcholine acyltransferase 2 [Source:RGD Symbol;Acc:2325051]	0.694846	1.61871	0.00546804	0.0230355
Trip6	thyroid hormone receptor interactor 6 [Source:RGD Symbol;Acc:1583180]	0.694731	1.61858	0.000665304	0.00514294
Cst3	cystatin C [Source:RGD Symbol;Acc:2432]	0.694227	1.61802	5.31759e-05	0.000945325
Prim1	primase, DNA, polypeptide 1 [Source:RGD Symbol;Acc:621380]	0.693796	1.61753	4.79201e-05	0.000893039
Traf5	TNF receptor-associated factor 5 [Source:RGD Symbol;Acc:1593883]	0.689562	1.61279	0.0132268	0.0439929
Klf11	Kruppel-like factor 11 [Source:RGD Symbol;Acc:1306646]	0.689282	1.61248	0.00276877	0.0141996
Nck2	NCK adaptor protein 2 [Source:RGD Symbol;Acc:1305965]	0.688978	1.61214	0.00932956	0.0342705
Limch1	LIM and calponin homology domains 1 [Source:RGD Symbol;Acc:1305269]	0.688909	1.61206	0.0155205	0.049674
Alg8	ALG8, alpha-1,3-glucosyltransferase [Source:RGD Symbol;Acc:1305468]	0.688207	1.61128	1.11732e-05	0.000388369
Ptcd3	Pentatricopeptide repeat domain 3 [Source:RGD Symbol;Acc:1565582]	0.687333	1.6103	6.09001e-05	0.00103759
Haus6	HAUS augmin-like complex, subunit 6 [Source:MGI Symbol;Acc:MGI:1923389]	0.687259	1.61022	0.0151373	0.0487658
Sgce	sarcoglycan, epsilon [Source:RGD Symbol;Acc:1303201]	0.68708	1.61002	0.00561125	0.0234597
Pla2r1	phospholipase A2 receptor 1 [Source:RGD Symbol;Acc:1309777]	0.685845	1.60864	0.000295923	0.00294979
Piezo1	piezo-type mechanosensitive ion channel component 1 [Source:RGD Symbol;Acc:1308822]	0.68581	1.6086	0.00198459	0.0112157
Cep135	centrosomal protein 135 [Source:RGD Symbol;Acc:1310726]	0.684093	1.60669	0.00355497	0.01697
Whsc1	Wolf-Hirschhorn syndrome candidate 1 [Source:RGD Symbol;Acc:1307955]	0.683029	1.60551	0.000747669	0.00557589
Sipa1	signal-induced proliferation-associated 1 [Source:RGD Symbol;Acc:1303184]	0.682724	1.60517	0.000302192	0.00298036
Pou6f1	POU class 6 homeobox 1 [Source:RGD Symbol;Acc:620615]	0.681167	1.60344	0.00643752	0.0261309
Mt-atp8	mitochondrially encoded ATP synthase 8 [Source:RGD Symbol;Acc:621240]	0.681121	1.60339	0.0154973	0.0496233
Ppm1m	protein phosphatase, Mg2+/Mn2+ dependent, 1M [Source:RGD Symbol;Acc:1584266]	0.680097	1.60225	0.00130095	0.00825233
Ucp2	uncoupling protein 2 (mitochondrial, proton carrier) [Source:RGD Symbol;Acc:3932]	0.679611	1.60171	0.00630784	0.0256949
Bin2	bridging integrator 2 [Source:RGD Symbol;Acc:1306789]	0.679289	1.60135	0.00501377	0.0216462
Uaca	uveal autoantigen with coiled-coil domains and ankyrin repeats [Source:RGD Symbol;Acc:1560011]	0.677838	1.59974	0.000426402	0.00371726
Mcmdc2	minichromosome maintenance domain containing 2 [Source:RGD Symbol;Acc:1561068]	0.677673	1.59956	0.0154163	0.0494139
Ncf4	neutrophil cytosolic factor 4 [Source:RGD Symbol;Acc:1593157]	0.67765	1.59953	0.00378137	0.0177307
Cyba	cytochrome b-245, alpha polypeptide [Source:RGD Symbol;Acc:620573]	0.677152	1.59898	0.00351219	0.0168002
Naaa	N-acylethanolamine acid amidase [Source:RGD Symbol;Acc:1307267]	0.676833	1.59863	0.00408459	0.0187439
Ly6e	lymphocyte antigen 6 complex, locus E [Source:RGD Symbol;Acc:1565342]	0.674111	1.59561	0.00795283	0.0304496
Cep57l1	centrosomal protein 57-like 1 [Source:RGD Symbol;Acc:1311358]	0.673966	1.59545	0.000410519	0.00363116
Sort1	sortilin 1 [Source:RGD Symbol;Acc:619999]	0.673899	1.59538	0.0130741	0.0435676
Fads3	fatty acid desaturase 3 [Source:RGD Symbol;Acc:628876]	0.670063	1.59114	0.00594671	0.0245708
Cd68	Cd68 molecule [Source:RGD Symbol;Acc:1305970]	0.669889	1.59095	0.000928562	0.00648625
Tspyl2	TSPY-like 2 [Source:RGD Symbol;Acc:1563283]	0.668659	1.58959	0.00693305	0.027552
Flvcr2	feline leukemia virus subgroup C cellular receptor family, member 2 [Source:RGD Symbol;Acc:735098]	0.668532	1.58945	0.00163827	0.00979491
Tor4a	torsin family 4, member A [Source:RGD Symbol;Acc:1308019]	0.666864	1.58762	0.00236879	0.0127565
Fgd2	FYVE, RhoGEF and PH domain containing 2 [Source:RGD Symbol;Acc:1309840]	0.666484	1.5872	0.00247318	0.0131343
Fam102a	family with sequence similarity 102, member A [Source:RGD Symbol;Acc:1597535]	0.66643	1.58714	0.000298688	0.00295952
Vav3	vav 3 guanine nucleotide exchange factor [Source:RGD Symbol;Acc:1565941]	0.666375	1.58708	0.00569263	0.0237364
Cdc42ep2	CDC42 effector protein (Rho GTPase binding) 2 [Source:RGD Symbol;Acc:1310253]	0.664315	1.58482	0.00335161	0.016256
Glt8d1	glycosyltransferase 8 domain containing 1 [Source:RGD Symbol;Acc:1359293]	0.662538	1.58286	4.36562e-05	0.000839587
Ifngr1	interferon gamma receptor 1 [Source:RGD Symbol;Acc:620570]	0.662281	1.58258	2.69289e-06	0.000162524
Dzip3	DAZ interacting zinc finger protein 3 [Source:RGD Symbol;Acc:1563278]	0.661741	1.58199	0.00561882	0.0234836
H2afz	H2A histone family, member Z [Source:RGD Symbol;Acc:621464]	0.661037	1.58122	0.0082762	0.0313784
Zwint	ZW10 interacting kinetochore protein [Source:RGD Symbol;Acc:628671]	0.661001	1.58118	0.0041952	0.0191202
Cpt1b	carnitine palmitoyltransferase 1b, muscle [Source:RGD Symbol;Acc:2397]	0.660783	1.58094	0.000498076	0.00413586
Wdr19	WD repeat domain 19 [Source:RGD Symbol;Acc:1306997]	0.657696	1.57756	0.0105246	0.0373048
Ctbp2	C-terminal binding protein 2 [Source:RGD Symbol;Acc:68372]	0.656893	1.57668	0.00110266	0.00730976
Vwf	von Willebrand factor [Source:RGD Symbol;Acc:621759]	0.656701	1.57647	0.00470837	0.020708
Fgd6	FYVE, RhoGEF and PH domain containing 6 [Source:RGD Symbol;Acc:1565609]	0.656274	1.57601	0.00866807	0.0324746
Ikbke	inhibitor of kappa light polypeptide gene enhancer in B-cells, kinase epsilon [Source:RGD Symbol;Acc:1308352]	0.655645	1.57532	0.000447203	0.0038536
Hoxb4	homeo box B4 [Source:RGD Symbol;Acc:1560113]	0.6554	1.57505	0.0105939	0.0374878
Dlg5	discs, large homolog 5 (Drosophila) [Source:RGD Symbol;Acc:1308753]	0.655336	1.57498	0.00460835	0.0203998
Nsmf	NMDA receptor synaptonuclear signaling and neuronal migration factor [Source:RGD Symbol;Acc:619819]	0.655306	1.57495	1.85911e-05	0.00051751
Pear1	platelet endothelial aggregation receptor 1 [Source:RGD Symbol;Acc:1305653]	0.655049	1.57467	0.000107537	0.00149013
Mpzl2	myelin protein zero-like 2 [Source:RGD Symbol;Acc:1307196]	0.654211	1.57375	0.0127209	0.0426597
Carf	calcium responsive transcription factor [Source:RGD Symbol;Acc:1306822]	0.653235	1.57269	0.00148513	0.00911104
Smox	spermine oxidase [Source:RGD Symbol;Acc:1306049]	0.652329	1.5717	0.00551209	0.0231749
Gprasp1	G protein-coupled receptor associated sorting protein 1 [Source:RGD Symbol;Acc:621343]	0.651814	1.57114	5.64229e-05	0.000983758
Cyp2e1	cytochrome P450, family 2, subfamily e, polypeptide 1 [Source:RGD Symbol;Acc:2475]	0.65157	1.57088	0.00478841	0.0209584
Slc15a3	solute carrier family 15 (oligopeptide transporter), member 3 [Source:RGD Symbol;Acc:628663]	0.650832	1.57007	0.0070308	0.0278186
Zdhhc13	zinc finger, DHHC-type containing 13 [Source:RGD Symbol;Acc:1309736]	0.650832	1.57007	0.0017964	0.0104347
Nt5c2	5'-nucleotidase, cytosolic II [Source:RGD Symbol;Acc:2323387]	0.649798	1.56895	0.000613037	0.00483309
Twf2	twinfilin actin-binding protein 2 [Source:RGD Symbol;Acc:1591460]	0.649527	1.56865	0.0064015	0.026018
Syngap1	synaptic Ras GTPase activating protein 1 [Source:RGD Symbol;Acc:621090]	0.649406	1.56852	0.00894957	0.0332155
Hck	hemopoietic cell kinase [Source:RGD Symbol;Acc:2785]	0.649366	1.56848	0.00444964	0.0199573
Apobec1	apolipoprotein B mRNA editing enzyme, catalytic polypeptide 1 [Source:RGD Symbol;Acc:2133]	0.649196	1.56829	0.00242487	0.0129595
Ltbp4	latent transforming growth factor beta binding protein 4 [Source:RGD Symbol;Acc:1307033]	0.647372	1.56631	0.00350283	0.0167653
Ift74	intraflagellar transport 74 [Source:RGD Symbol;Acc:1359704]	0.64667	1.56555	0.000284528	0.00287312
Cotl1	coactosin-like F-actin binding protein 1 [Source:RGD Symbol;Acc:1305498]	0.645701	1.5645	0.00626823	0.0255828
Map4k1	mitogen activated protein kinase kinase kinase kinase 1 [Source:RGD Symbol;Acc:1305463]	0.644907	1.56364	0.0129878	0.0433737
Mapk8ip3	mitogen-activated protein kinase 8 interacting protein 3 [Source:RGD Symbol;Acc:1563691]	0.644821	1.56354	0.00208029	0.01162
Fam171a1	family with sequence similarity 171, member A1 [Source:MGI Symbol;Acc:MGI:2442917]	0.644717	1.56343	0.00847325	0.0319399
Ttc28	tetratricopeptide repeat domain 28 [Source:RGD Symbol;Acc:1594541]	0.644632	1.56334	0.00615174	0.0251965
Map3k13	mitogen-activated protein kinase kinase kinase 13 [Source:RGD Symbol;Acc:1561227]	0.643324	1.56192	0.00301744	0.0150914
Lrrc25	leucine rich repeat containing 25 [Source:RGD Symbol;Acc:1564818]	0.642488	1.56102	0.00381235	0.0178167
Tmem138	transmembrane protein 138 [Source:RGD Symbol;Acc:735168]	0.641893	1.56037	0.0103049	0.0368035
Myl4	myosin, light chain 4 [Source:RGD Symbol;Acc:1591197]	0.641623	1.56008	0.00412025	0.0188604
Abcg1	ATP-binding cassette, subfamily G (WHITE), member 1 [Source:RGD Symbol;Acc:620294]	0.641515	1.55997	0.00446504	0.0199982
Rnf43	ring finger protein 43 [Source:RGD Symbol;Acc:1305204]	0.64027	1.55862	0.00891991	0.0331531
Sema6d	sema domain, transmembrane domain (TM), and cytoplasmic domain, (semaphorin) 6D [Source:RGD Symbol;Acc:1310910]	0.63921	1.55748	0.000848823	0.00609396
F8	coagulation factor VIII, procoagulant component [Source:RGD Symbol;Acc:727845]	0.638186	1.55637	0.000787128	0.00578184
Slx4	SLX4 structure-specific endonuclease subunit [Source:RGD Symbol;Acc:1566009]	0.638002	1.55617	0.000253274	0.00264159
Klf3	Kruppel-like factor 3 (basic) [Source:RGD Symbol;Acc:1593290]	0.637911	1.55607	6.35666e-05	0.00107437
Galc	galactosylceramidase [Source:RGD Symbol;Acc:1359384]	0.636946	1.55503	0.00121551	0.00789987
Slc6a8	solute carrier family 6 (neurotransmitter transporter), member 8 [Source:RGD Symbol;Acc:619711]	0.636669	1.55474	0.000125916	0.00165109
Mitf	microphthalmia-associated transcription factor [Source:RGD Symbol;Acc:3092]	0.634346	1.55223	0.00496903	0.0215189
Nde1	nudE neurodevelopment protein 1 [Source:RGD Symbol;Acc:620038]	0.634244	1.55212	0.00129764	0.0082396
Thnsl1	threonine synthase-like 1 [Source:RGD Symbol;Acc:1564213]	0.633668	1.5515	0.0023193	0.0125539
Haus3	HAUS augmin-like complex, subunit 3 [Source:RGD Symbol;Acc:1591723]	0.633487	1.55131	0.000993713	0.00677764
Cep76	centrosomal protein 76 [Source:RGD Symbol;Acc:1305183]	0.63218	1.5499	0.000956905	0.00662629
Ccdc66	coiled-coil domain containing 66 [Source:RGD Symbol;Acc:1560873]	0.631029	1.54867	0.000861152	0.00616503
Usp54	ubiquitin specific peptidase 54 [Source:RGD Symbol;Acc:1303206]	0.627647	1.54504	0.00644837	0.0261664
Gucy1a3	guanylate cyclase 1, soluble, alpha 3 [Source:RGD Symbol;Acc:68436]	0.625876	1.54315	0.00755878	0.0293226
Hgf	hepatocyte growth factor [Source:RGD Symbol;Acc:2794]	0.625583	1.54283	0.00165156	0.0098348
Helb	helicase (DNA) B [Source:RGD Symbol;Acc:1560103]	0.624991	1.5422	0.00100491	0.006832
Zfp52	zinc finger protein 52 [Source:RGD Symbol;Acc:1359149]	0.623324	1.54042	0.00883876	0.0329294
Dapp1	dual adaptor of phosphotyrosine and 3-phosphoinositides [Source:RGD Symbol;Acc:1310189]	0.622493	1.53953	0.00138276	0.00865025
Ccng2	cyclin G2 [Source:RGD Symbol;Acc:1305002]	0.621569	1.53855	0.00603456	0.0248691
Tspan13	tetraspanin 13 [Source:RGD Symbol;Acc:1311788]	0.620018	1.53689	0.00072607	0.00547919
Hsf4	heat shock transcription factor 4 [Source:RGD Symbol;Acc:1310808]	0.618883	1.53569	0.0101361	0.0363747
Arhgap30	Rho GTPase activating protein 30 [Source:RGD Symbol;Acc:1561419]	0.618016	1.53476	0.0131722	0.0438485
Brd9	bromodomain containing 9 [Source:RGD Symbol;Acc:1307359]	0.617585	1.5343	7.10148e-05	0.00114245
Aaas	achalasia, adrenocortical insufficiency, alacrimia [Source:RGD Symbol;Acc:1308701]	0.617185	1.53388	0.000267781	0.00274773
Tmem65	transmembrane protein 65 [Source:RGD Symbol;Acc:1563224]	0.614819	1.53137	0.0135504	0.0448254
Stk17b	serine/threonine kinase 17b [Source:RGD Symbol;Acc:620457]	0.614755	1.5313	0.00332043	0.0161356
Pwwp2a	PWWP domain containing 2A [Source:RGD Symbol;Acc:1305891]	0.614491	1.53102	0.000316656	0.00305714
Ezr	ezrin [Source:RGD Symbol;Acc:621161]	0.614475	1.531	0.0127945	0.042816
Gpsm2	G-protein signaling modulator 2 [Source:RGD Symbol;Acc:1560967]	0.614205	1.53071	0.0125275	0.0421447
Lgmn	legumain [Source:RGD Symbol;Acc:619832]	0.613517	1.52998	0.000312121	0.00303118
Pdlim7	PDZ and LIM domain 7 [Source:RGD Symbol;Acc:628769]	0.612078	1.52846	0.0106296	0.037593
Gorab	golgin, RAB6-interacting [Source:RGD Symbol;Acc:1564990]	0.611923	1.5283	0.00100946	0.00685928
Ablim1	actin-binding LIM protein 1 [Source:RGD Symbol;Acc:1565768]	0.611216	1.52755	0.0114078	0.0394399
Ackr4	atypical chemokine receptor 4 [Source:RGD Symbol;Acc:1596453]	0.610468	1.52675	0.00946439	0.03462
Bhlhb9	basic helix-loop-helix domain containing, class B, 9 [Source:RGD Symbol;Acc:1303224]	0.610285	1.52656	0.0117207	0.0401541
Axin2	axin 2 [Source:RGD Symbol;Acc:69259]	0.609728	1.52597	0.00453475	0.020239
Rpa2	replication protein A2 [Source:RGD Symbol;Acc:619714]	0.608908	1.5251	0.00558301	0.023388
Zfp53	zinc finger protein 53 [Source:RGD Symbol;Acc:1308573]	0.607491	1.52361	0.00447266	0.0200181
Fmnl2	formin-like 2 [Source:RGD Symbol;Acc:1560248]	0.607138	1.52323	0.0021215	0.0117745
Zfp192	zinc finger protein 192 [Source:RGD Symbol;Acc:1308983]	0.60595	1.52198	0.00368301	0.0174175
Limk1	LIM domain kinase 1 [Source:RGD Symbol;Acc:62055]	0.605801	1.52182	0.0116632	0.0399894
Cyb561a3	cytochrome b561 family, member A3 [Source:RGD Symbol;Acc:1304670]	0.605786	1.52181	0.00108392	0.00723169
Tnip2	TNFAIP3 interacting protein 2 [Source:RGD Symbol;Acc:1307717]	0.60469	1.52065	0.00871507	0.0326017
Slc25a43	solute carrier family 25, member 43 [Source:RGD Symbol;Acc:1559928]	0.604627	1.52059	0.0115108	0.0396597
Dennd4b	DENN/MADD domain containing 4B [Source:RGD Symbol;Acc:1560320]	0.604304	1.52025	0.00144648	0.00895183
Hps3	Hermansky-Pudlak syndrome 3 homolog (human) [Source:RGD Symbol;Acc:1310548]	0.604246	1.52018	0.00154569	0.00940531
Zfhx2	zinc finger homeobox 2 [Source:RGD Symbol;Acc:735143]	0.604099	1.52003	0.0123178	0.0416156
Vrk1	vaccinia related kinase 1 [Source:RGD Symbol;Acc:1306069]	0.601023	1.51679	0.00735526	0.0287575
Haus7	HAUS augmin-like complex, subunit 7 [Source:RGD Symbol;Acc:1562991]	0.600869	1.51663	0.00405951	0.0186974
Myl9	myosin, light chain 9, regulatory [Source:RGD Symbol;Acc:1311235]	0.600574	1.51632	0.00645246	0.0261665
Hip1	huntingtin interacting protein 1 [Source:RGD Symbol;Acc:620305]	0.600528	1.51627	0.00166678	0.00989217
Slc25a28	solute carrier family 25 (mitochondrial iron transporter), member 28 [Source:RGD Symbol;Acc:1584155]	0.599642	1.51534	7.19635e-05	0.00114764
Arhgdib	Rho, GDP dissociation inhibitor (GDI) beta [Source:RGD Symbol;Acc:1305383]	0.598717	1.51437	0.00213765	0.0118279
Tbc1d31	TBC1 domain family, member 31 [Source:RGD Symbol;Acc:1587370]	0.598153	1.51378	0.000438341	0.00379527
H2afx	H2A histone family, member X [Source:RGD Symbol;Acc:1566119]	0.59706	1.51263	0.0117697	0.040246
Rfx5	regulatory factor X, 5 (influences HLA class II expression) [Source:RGD Symbol;Acc:1311677]	0.596035	1.51156	0.0004956	0.00412231
Nlrp3	NLR family, pyrin domain containing 3 [Source:RGD Symbol;Acc:1308314]	0.592959	1.50834	0.00587551	0.0243321
Dok1	docking protein 1 [Source:RGD Symbol;Acc:1309499]	0.592159	1.5075	0.00824154	0.0312954
March3	membrane-associated ring finger (C3HC4) 3, E3 ubiquitin protein ligase [Source:RGD Symbol;Acc:1359308]	0.591972	1.50731	0.00284891	0.0144761
Cd86	CD86 molecule [Source:RGD Symbol;Acc:628714]	0.591828	1.50716	0.00679495	0.0272192
Cenpl	centromere protein L [Source:RGD Symbol;Acc:1311868]	0.590816	1.5061	0.00186473	0.0107523
Slc12a9	solute carrier family 12, member 9 [Source:RGD Symbol;Acc:620747]	0.587111	1.50224	0.00521098	0.022226
Lama4	laminin, alpha 4 [Source:RGD Symbol;Acc:1560062]	0.586376	1.50147	0.0134321	0.0445269
Slc46a3	solute carrier family 46, member 3 [Source:RGD Symbol;Acc:1307594]	0.586289	1.50138	0.00316241	0.015631
Snrpa	small nuclear ribonucleoprotein polypeptide A [Source:RGD Symbol;Acc:1307416]	0.586205	1.50129	0.00355437	0.01697
Mid2	midline 2 [Source:RGD Symbol;Acc:1565674]	0.586104	1.50119	0.00460697	0.0203998
Strada	STE20-related kinase adaptor alpha [Source:RGD Symbol;Acc:727905]	0.585847	1.50092	0.000251093	0.00262432
Zfp775	zinc finger protein 775 [Source:RGD Symbol;Acc:1304910]	0.585605	1.50067	0.00927765	0.0341337
