# Supplementary material for: Exosomal miRNAs as Potential Biomarkers to Monitor Phosphodiesterase 5 Inhibitor Induced Anti-Fibrotic Effects on CCl4 Treated Rats
Source: Int J Mol Sci. 2020 Dec 31;22(1):382. doi: 10.3390/ijms22010382 (PMC7795540; doi:10.3390/ijms22010382)
Supplement: Supplementary file 1 [file ijms-22-00382-s001.zip › ijms-1036920-supplementary/TableS2.xlsx]

## Sheet: Sheet1
Table S2. Down-regulated hepatic mRNA expression in CCl4 treated rats compared to control animals
Gene name	Gene description	logFC:CCl4 vehicle / No CCl4	FC: CCl4 vehicle / No CCl4	P.Value: CCl4 vehicle / No CCl4	adj.P.Val:CCl4 vehicle / No CCl4
Inmt	indolethylamine N-methyltransferase [Source:RGD Symbol;Acc:1597087]	-4.90449	0.0333888	1.76556e-05	0.000504267
Ky	kyphoscoliosis peptidase [Source:RGD Symbol;Acc:1305407]	-4.55828	0.0424444	0.0134798	0.0446384
Aox3	aldehyde oxidase 3 [Source:RGD Symbol;Acc:1359328]	-4.16087	0.0559052	0.00040219	0.00359388
Stac3	SH3 and cysteine rich domain 3 [Source:RGD Symbol;Acc:1308964]	-4.15796	0.0560181	0.0111672	0.0388876
Pnpla5	patatin-like phospholipase domain containing 5 [Source:RGD Symbol;Acc:1307495]	-3.72849	0.0754417	6.83774e-05	0.00111845
Pnpla3	patatin-like phospholipase domain containing 3 [Source:RGD Symbol;Acc:1595843]	-3.51106	0.0877136	3.63399e-05	0.000756169
Lhx8	LIM homeobox 8 [Source:RGD Symbol;Acc:1308749]	-3.48216	0.0894882	0.00047708	0.00401941
Cela1	chymotrypsin-like elastase family, member 1 [Source:RGD Symbol;Acc:2547]	-3.36024	0.0973794	3.00393e-11	2.44743e-07
Mpped1	metallophosphoesterase domain containing 1 [Source:RGD Symbol;Acc:1308244]	-3.27891	0.103027	0.0138076	0.0454395
Ltc4s	leukotriene C4 synthase [Source:RGD Symbol;Acc:620677]	-3.22114	0.107236	0.00194974	0.0110928
Abcg8	ATP-binding cassette, subfamily G (WHITE), member 8 [Source:RGD Symbol;Acc:620300]	-3.20581	0.108381	0.000148359	0.0018212
Rnase11	ribonuclease, RNase A family, 11 (non-active) [Source:RGD Symbol;Acc:1359723]	-2.77837	0.145757	0.000871064	0.00620798
Gimd1	GIMAP family P-loop NTPase domain containing 1 [Source:RGD Symbol;Acc:1563706]	-2.66869	0.15727	0.00178683	0.0104038
Gzma	granzyme A [Source:RGD Symbol;Acc:628640]	-2.12768	0.228825	1.52894e-05	0.000472186
Apoa4	apolipoprotein A-IV [Source:RGD Symbol;Acc:2132]	-2.06721	0.23862	0.000630119	0.00492898
Tmem102	transmembrane protein 102 [Source:RGD Symbol;Acc:1559450]	-2.05206	0.241139	4.89778e-05	0.000902136
Irs3	insulin receptor substrate 3 [Source:RGD Symbol;Acc:69317]	-1.97878	0.253705	6.56986e-05	0.00108981
Onecut1	one cut homeobox 1 [Source:RGD Symbol;Acc:2811]	-1.97412	0.254524	0.0021986	0.0120652
Gdnf	glial cell derived neurotrophic factor [Source:RGD Symbol;Acc:2677]	-1.91929	0.264385	6.98123e-05	0.00113305
Fam198a	family with sequence similarity 198, member A [Source:RGD Symbol;Acc:1305157]	-1.8983	0.26826	0.0113573	0.0393339
Scd1	stearoyl-Coenzyme A desaturase 1 [Source:RGD Symbol;Acc:621176]	-1.88652	0.270459	3.89736e-06	0.000207854
Mtmr7	myotubularin related protein 7 [Source:RGD Symbol;Acc:1306608]	-1.88113	0.271471	8.55925e-05	0.00128876
G0s2	G0/G1switch 2 [Source:RGD Symbol;Acc:1311675]	-1.81401	0.284399	1.58065e-05	0.000480106
Lgsn	lengsin, lens protein with glutamine synthetase domain [Source:RGD Symbol;Acc:727925]	-1.81388	0.284424	0.00661508	0.026681
Abcg5	ATP-binding cassette, subfamily G (WHITE), member 5 [Source:RGD Symbol;Acc:620298]	-1.81086	0.285021	0.000701609	0.00535188
Dnase2b	deoxyribonuclease II beta [Source:RGD Symbol;Acc:70901]	-1.79111	0.28895	8.82873e-05	0.0013215
Aspg	asparaginase [Source:RGD Symbol;Acc:708388]	-1.78015	0.291153	0.0053291	0.0226146
Resp18	regulated endocrine-specific protein 18 [Source:RGD Symbol;Acc:3555]	-1.76651	0.293919	0.00474866	0.0208219
Aacs	acetoacetyl-CoA synthetase [Source:RGD Symbol;Acc:708522]	-1.74298	0.298751	7.56403e-05	0.00118972
Kcnk3	potassium channel, two pore domain subfamily K, member 3 [Source:RGD Symbol;Acc:61997]	-1.73224	0.300984	2.02679e-05	0.000537259
Cntfr	ciliary neurotrophic factor receptor [Source:RGD Symbol;Acc:1303100]	-1.6825	0.311542	3.78744e-05	0.000779158
Fam46c	family with sequence similarity 46, member C [Source:RGD Symbol;Acc:1359446]	-1.68181	0.31169	0.000434163	0.00377425
Hsd11b2	hydroxysteroid 11-beta dehydrogenase 2 [Source:RGD Symbol;Acc:2835]	-1.67847	0.312413	1.58847e-05	0.000480106
Hal	histidine ammonia lyase [Source:RGD Symbol;Acc:68363]	-1.61704	0.326004	0.000130559	0.00168413
Acly	ATP citrate lyase [Source:RGD Symbol;Acc:2018]	-1.61164	0.327225	1.02714e-06	9.58642e-05
Slc7a2	solute carrier family 7 (cationic amino acid transporter, y+ system), member 2 [Source:RGD Symbol;Acc:68387]	-1.59169	0.331782	1.1968e-05	0.000405091
Phf19	PHD finger protein 19 [Source:RGD Symbol;Acc:1310390]	-1.56702	0.337506	3.18777e-05	0.000695229
Ttc24	tetratricopeptide repeat domain 24 [Source:RGD Symbol;Acc:2319887]	-1.54968	0.341585	7.52752e-05	0.00118544
Ptk6	protein tyrosine kinase 6 [Source:RGD Symbol;Acc:1309098]	-1.54478	0.342748	0.000129789	0.00167886
Slc13a5	solute carrier family 13 (sodium-dependent citrate transporter), member 5 [Source:RGD Symbol;Acc:631374]	-1.52717	0.346957	0.00677517	0.0271627
Prss21	protease, serine, 21 [Source:RGD Symbol;Acc:727870]	-1.51277	0.350438	0.001671	0.00990657
Serpina4	serpin peptidase inhibitor, clade A (alpha-1 antiproteinase, antitrypsin), member 4 [Source:RGD Symbol;Acc:708581]	-1.50417	0.352533	6.6078e-05	0.00108981
Pm20d2	peptidase M20 domain containing 2 [Source:RGD Symbol;Acc:1307853]	-1.48029	0.358418	0.012312	0.041607
Fasn	fatty acid synthase [Source:RGD Symbol;Acc:620665]	-1.48023	0.358431	0.00113214	0.00748452
Ddhd1	DDHD domain containing 1 [Source:RGD Symbol;Acc:1308576]	-1.45768	0.364078	1.03313e-05	0.000372222
Tkfc	triokinase/FMN cyclase [Source:RGD Symbol;Acc:1311026]	-1.45126	0.365701	2.10997e-06	0.000143779
Ccl22	chemokine (C-C motif) ligand 22 [Source:RGD Symbol;Acc:619933]	-1.4399	0.368593	0.0011213	0.00741668
Fads2	fatty acid desaturase 2 [Source:RGD Symbol;Acc:68339]	-1.43953	0.368687	0.000771138	0.00568082
Ppp1r3c	protein phosphatase 1, regulatory subunit 3C [Source:RGD Symbol;Acc:1309132]	-1.43742	0.369227	0.000332704	0.00315354
Slc2a5	solute carrier family 2 (facilitated glucose/fructose transporter), member 5 [Source:RGD Symbol;Acc:68328]	-1.40659	0.377203	0.000330576	0.00313837
P2rx7	purinergic receptor P2X, ligand-gated ion channel, 7 [Source:RGD Symbol;Acc:3241]	-1.39604	0.37997	3.33946e-05	0.000714801
Gck	glucokinase [Source:RGD Symbol;Acc:2670]	-1.39021	0.381508	0.00408044	0.0187439
Icam5	intercellular adhesion molecule 5, telencephalin [Source:RGD Symbol;Acc:1305039]	-1.37852	0.384613	0.00750086	0.0291693
Pdxp	pyridoxal (pyridoxine, vitamin B6) phosphatase [Source:RGD Symbol;Acc:1586212]	-1.37687	0.385053	3.94744e-05	0.000801869
Gcnt4	glucosaminyl (N-acetyl) transferase 4, core 2 (beta-1,6-N-acetylglucosaminyltransferase) [Source:MGI Symbol;Acc:MGI:2684919]	-1.3727	0.386169	0.00145699	0.00899937
Ppp1r3b	protein phosphatase 1, regulatory subunit 3B [Source:RGD Symbol;Acc:621600]	-1.36031	0.389498	0.00295579	0.0148409
Me3	malic enzyme 3, NADP(+)-dependent, mitochondrial [Source:RGD Symbol;Acc:1311070]	-1.34996	0.392303	0.00207167	0.0115891
Nlrp12	NLR family, pyrin domain containing 12 [Source:RGD Symbol;Acc:1309415]	-1.34671	0.393188	0.00266202	0.0138233
Jph4	junctophilin 4 [Source:RGD Symbol;Acc:1303170]	-1.34275	0.394268	0.00366866	0.017369
Vwce	von Willebrand factor C and EGF domains [Source:RGD Symbol;Acc:1309910]	-1.32294	0.399719	0.00114601	0.00755263
Amhr2	anti-Mullerian hormone receptor, type II [Source:RGD Symbol;Acc:70964]	-1.31442	0.402087	0.00178982	0.0104116
Chst13	carbohydrate (chondroitin 4) sulfotransferase 13 [Source:RGD Symbol;Acc:1562825]	-1.31225	0.402691	0.000602411	0.00478498
Acacb	acetyl-CoA carboxylase beta [Source:RGD Symbol;Acc:620500]	-1.31119	0.40299	0.000129885	0.00167886
Thrsp	thyroid hormone responsive [Source:RGD Symbol;Acc:3859]	-1.29317	0.408054	0.000508399	0.00418489
Fam222a	family with sequence similarity 222, member A [Source:RGD Symbol;Acc:1565883]	-1.28997	0.408959	0.0102457	0.0366336
Cbln3	cerebellin 3 precursor [Source:RGD Symbol;Acc:1563731]	-1.2887	0.409319	0.0154969	0.0496233
Tlcd2	TLC domain containing 2 [Source:RGD Symbol;Acc:1562631]	-1.288	0.409519	0.00306368	0.0152739
SNORD14	Small nucleolar RNA SNORD14 [Source:RFAM;Acc:RF00016]	-1.2744	0.413398	0.0116085	0.0398728
Hykk	hydroxylysine kinase [Source:RGD Symbol;Acc:1308677]	-1.26315	0.416633	0.000499563	0.00414171
Arl4d	ADP-ribosylation factor-like 4D [Source:RGD Symbol;Acc:1306875]	-1.25622	0.418639	0.0118746	0.0404977
Ptgfr	prostaglandin F receptor [Source:RGD Symbol;Acc:3436]	-1.24726	0.421248	0.000132958	0.00170125
Igf2bp3	insulin-like growth factor 2 mRNA binding protein 3 [Source:RGD Symbol;Acc:1306512]	-1.24292	0.422516	0.00921109	0.0339251
Enpep	glutamyl aminopeptidase [Source:RGD Symbol;Acc:621228]	-1.24142	0.422955	0.00125464	0.00803082
Tstd1	thiosulfate sulfurtransferase (rhodanese)-like domain containing 1 [Source:RGD Symbol;Acc:2323815]	-1.22371	0.428181	0.000411664	0.00363803
Il17rb	interleukin 17 receptor B [Source:RGD Symbol;Acc:1311392]	-1.22336	0.428283	0.000105405	0.00146861
Slc22a4	solute carrier family 22 (organic cation/zwitterion transporter), member 4 [Source:RGD Symbol;Acc:621149]	-1.22044	0.429152	2.11823e-06	0.000143779
Acpp	acid phosphatase, prostate [Source:RGD Symbol;Acc:2023]	-1.21033	0.43217	0.00114687	0.00755437
Ass1	argininosuccinate synthase 1 [Source:RGD Symbol;Acc:2163]	-1.20649	0.433323	2.32063e-06	0.000148019
Fzd1	frizzled class receptor 1 [Source:RGD Symbol;Acc:61916]	-1.19809	0.435852	0.000523534	0.00427582
Atf5	activating transcription factor 5 [Source:RGD Symbol;Acc:628902]	-1.18392	0.440153	7.86417e-05	0.0012188
Fgf21	fibroblast growth factor 21 [Source:RGD Symbol;Acc:620175]	-1.17558	0.442704	0.00536751	0.022729
Tspyl4	TSPY-like 4 [Source:RGD Symbol;Acc:1306653]	-1.15814	0.448089	4.3625e-05	0.000839587
Fam84b	family with sequence similarity 84, member B [Source:RGD Symbol;Acc:1562236]	-1.14663	0.451679	0.000138185	0.00174006
C6	complement component 6 [Source:RGD Symbol;Acc:2238]	-1.13582	0.455076	4.92958e-05	0.000905225
Dnah9	dynein, axonemal, heavy chain 9 [Source:RGD Symbol;Acc:621799]	-1.13522	0.455266	0.000630195	0.00492898
Cpq	carboxypeptidase Q [Source:RGD Symbol;Acc:628610]	-1.13494	0.455355	0.000443131	0.00383152
Pklr	pyruvate kinase, liver and RBC [Source:RGD Symbol;Acc:3336]	-1.13454	0.455481	0.00101064	0.00686273
Apoa2	apolipoprotein A-II [Source:RGD Symbol;Acc:2131]	-1.12497	0.45851	0.0137496	0.0453425
Lrrc29	leucine rich repeat containing 29 [Source:RGD Symbol;Acc:1593150]	-1.11683	0.461106	1.50665e-05	0.000468829
Sult2a2	sulfotransferase family 2A, dehydroepiandrosterone (DHEA)-preferring, member 2 [Source:RGD Symbol;Acc:1306542]	-1.10212	0.465831	0.00949063	0.0346401
Atp13a5	ATPase type 13A5 [Source:RGD Symbol;Acc:1306792]	-1.0991	0.466809	0.000125648	0.00164929
Aldh1l2	aldehyde dehydrogenase 1 family, member L2 [Source:RGD Symbol;Acc:1309458]	-1.08842	0.470275	1.02468e-06	9.58642e-05
Sult1c3	sulfotransferase family, cytosolic, 1C, member 3 [Source:RGD Symbol;Acc:3768]	-1.08749	0.470581	0.006819	0.0272438
Cxcl12	chemokine (C-X-C motif) ligand 12 [Source:RGD Symbol;Acc:3651]	-1.08587	0.471109	1.6482e-06	0.000127564
Gls2	glutaminase 2 (liver, mitochondrial) [Source:RGD Symbol;Acc:620359]	-1.08419	0.471656	1.15322e-05	0.0003943
Mug2	murinoglobulin 2 [Source:RGD Symbol;Acc:1302962]	-1.08026	0.472945	1.50823e-05	0.000468829
Mfap3l	microfibrillar-associated protein 3-like [Source:RGD Symbol;Acc:1311274]	-1.07967	0.473137	7.76022e-05	0.00121157
Inhbe	inhibin beta E [Source:RGD Symbol;Acc:621196]	-1.07581	0.474405	0.00066394	0.00513552
Pstpip2	proline-serine-threonine phosphatase-interacting protein 2 [Source:RGD Symbol;Acc:1563090]	-1.07578	0.474416	0.00160527	0.00965613
Fabp7	fatty acid binding protein 7, brain [Source:RGD Symbol;Acc:69312]	-1.0755	0.474506	0.00276993	0.0141998
Syngr1	synaptogyrin 1 [Source:RGD Symbol;Acc:3801]	-1.07499	0.474676	3.0904e-09	3.56605e-06
Syt3	synaptotagmin III [Source:RGD Symbol;Acc:3805]	-1.0709	0.476022	0.00208871	0.0116485
RT1-S3	RT1 class Ib, locus S3 [Source:RGD Symbol;Acc:735037]	-1.07029	0.476224	8.71265e-06	0.000333635
Tmc3	transmembrane channel-like 3 [Source:RGD Symbol;Acc:1308063]	-1.06699	0.477312	9.35495e-06	0.000349427
Pdha1l1	pyruvate dehydrogenase (lipoamide) alpha 1-like 1 [Source:RGD Symbol;Acc:1590190]	-1.06523	0.477896	6.60429e-05	0.00108981
S1pr1	sphingosine-1-phosphate receptor 1 [Source:RGD Symbol;Acc:61958]	-1.06299	0.478639	8.37581e-05	0.00127661
Slc46a1	solute carrier family 46 (folate transporter), member 1 [Source:RGD Symbol;Acc:1309472]	-1.06137	0.479176	0.0048471	0.0211426
Tmem64	transmembrane protein 64 [Source:RGD Symbol;Acc:1596128]	-1.05976	0.479711	0.000148061	0.0018193
Ugt2b10	UDP glucuronosyltransferase 2 family, polypeptide B10 [Source:RGD Symbol;Acc:1309989]	-1.05932	0.479858	0.00690693	0.0274999
Crot	carnitine O-octanoyltransferase [Source:RGD Symbol;Acc:70908]	-1.05718	0.480572	0.00350146	0.016765
Ninj2	ninjurin 2 [Source:RGD Symbol;Acc:620552]	-1.05355	0.481782	0.0121456	0.0411543
Srd5a1	steroid-5-alpha-reductase, alpha polypeptide 1 (3-oxo-5 alpha-steroid delta 4-dehydrogenase alpha 1) [Source:RGD Symbol;Acc:3757]	-1.05278	0.482038	0.00429869	0.0194767
Hsd17b13	hydroxysteroid (17-beta) dehydrogenase 13 [Source:RGD Symbol;Acc:1359553]	-1.04959	0.483105	5.2547e-08	2.15154e-05
Rnase4	ribonuclease, RNase A family 4 [Source:RGD Symbol;Acc:61823]	-1.04841	0.4835	2.13708e-05	0.000549109
Fads1	fatty acid desaturase 1 [Source:RGD Symbol;Acc:621678]	-1.04131	0.485887	0.000416474	0.00366596
Loxl4	lysyl oxidase-like 4 [Source:RGD Symbol;Acc:1308588]	-1.03975	0.486412	0.00140684	0.00874487
Ddx58	DEAD (Asp-Glu-Ala-Asp) box polypeptide 58 [Source:RGD Symbol;Acc:1309460]	-1.03968	0.486435	6.77793e-07	7.72073e-05
Elovl5	ELOVL fatty acid elongase 5 [Source:RGD Symbol;Acc:620583]	-1.03833	0.486892	4.43573e-06	0.000222471
Atp8a1	ATPase, aminophospholipid transporter (APLT), class I, type 8A, member 1 [Source:RGD Symbol;Acc:1309619]	-1.03027	0.48962	0.000929262	0.00648625
Abtb2	ankyrin repeat and BTB (POZ) domain containing 2 [Source:RGD Symbol;Acc:620724]	-1.02984	0.489764	3.72782e-05	0.000770638
Zfp771	zinc finger protein 771 [Source:RGD Symbol;Acc:1305903]	-1.02975	0.489794	0.000658306	0.00509815
Urad	ureidoimidazoline (2-oxo-4-hydroxy-4-carboxy-5-) decarboxylase [Source:RGD Symbol;Acc:1595191]	-1.02871	0.490149	4.66328e-07	6.57678e-05
Pik3r1	phosphoinositide-3-kinase, regulatory subunit 1 (alpha) [Source:RGD Symbol;Acc:3329]	-1.02842	0.490247	0.000243004	0.00255938
Uroc1	urocanate hydratase 1 [Source:RGD Symbol;Acc:1587777]	-1.02596	0.491084	3.61933e-06	0.00019974
Inhba	inhibin beta-A [Source:RGD Symbol;Acc:62074]	-1.02279	0.492162	0.0112597	0.0391133
Apoc2	apolipoprotein C-II [Source:RGD Symbol;Acc:2135]	-1.01625	0.494401	0.000317415	0.00305714
Acy3	aminoacylase 3 [Source:RGD Symbol;Acc:1305394]	-1.01593	0.494511	0.00172843	0.0101456
Lrg1	leucine-rich alpha-2-glycoprotein 1 [Source:RGD Symbol;Acc:1359464]	-1.01383	0.495231	0.00067134	0.00518014
Tmem132e	transmembrane protein 132E [Source:RGD Symbol;Acc:1565522]	-1.01237	0.495733	0.00418199	0.0190737
Shf	Src homology 2 domain containing F [Source:RGD Symbol;Acc:1562705]	-1.01185	0.49591	1.9983e-06	0.000141701
Hes6	hes family bHLH transcription factor 6 [Source:RGD Symbol;Acc:1312047]	-1.0081	0.497199	0.000143992	0.00179085
Cxcl9	chemokine (C-X-C motif) ligand 9 [Source:RGD Symbol;Acc:628798]	-1.00418	0.498554	0.00141053	0.00876354
Leap2	liver-expressed antimicrobial peptide 2 [Source:RGD Symbol;Acc:1561235]	-1.00246	0.499148	0.000412869	0.0036418
Srebf1	sterol regulatory element binding transcription factor 1 [Source:RGD Symbol;Acc:69423]	-1.00046	0.49984	0.000311217	0.0030295
Nr3c1	nuclear receptor subfamily 3, group C, member 1 [Source:RGD Symbol;Acc:2741]	-1.0001	0.499964	5.28922e-05	0.000944663
Nr3c2	nuclear receptor subfamily 3, group C, member 2 [Source:RGD Symbol;Acc:3094]	-0.999861	0.500048	0.000505419	0.00417648
Mafb	v-maf avian musculoaponeurotic fibrosarcoma oncogene homolog B [Source:RGD Symbol;Acc:2982]	-0.997325	0.500928	5.554e-05	0.000977767
Sfxn1	sideroflexin 1 [Source:RGD Symbol;Acc:1308482]	-0.996602	0.501179	1.3196e-08	8.81565e-06
Cyp2f4	cytochrome P450, family 2, subfamily f, polypeptide 4 [Source:RGD Symbol;Acc:2476]	-0.991225	0.50305	2.59706e-05	0.000621972
Hexim1	hexamethylene bis-acetamide inducible 1 [Source:RGD Symbol;Acc:1559851]	-0.989814	0.503543	2.09767e-05	0.000542975
Agxt	alanine-glyoxylate aminotransferase [Source:RGD Symbol;Acc:2073]	-0.987757	0.504261	1.0544e-06	9.69494e-05
Pomc	proopiomelanocortin [Source:RGD Symbol;Acc:3366]	-0.984182	0.505512	0.0153204	0.0492348
Rasgef1b	RasGEF domain family, member 1B [Source:RGD Symbol;Acc:1562220]	-0.983508	0.505748	0.0111914	0.0389505
Btbd11	BTB (POZ) domain containing 11 [Source:RGD Symbol;Acc:1308647]	-0.9827	0.506032	0.000505732	0.00417648
Lipc	lipase, hepatic [Source:RGD Symbol;Acc:3009]	-0.980722	0.506726	9.69949e-06	0.000358027
Ecm1	extracellular matrix protein 1 [Source:RGD Symbol;Acc:620357]	-0.976042	0.508372	0.00343484	0.0165396
Chmp4c	charged multivesicular body protein 4C [Source:RGD Symbol;Acc:1564543]	-0.970666	0.51027	0.0086829	0.0324918
Gldc	glycine dehydrogenase (decarboxylating) [Source:RGD Symbol;Acc:1308660]	-0.969927	0.510532	0.000279058	0.00283461
Unc5d	unc-5 netrin receptor D [Source:RGD Symbol;Acc:1309245]	-0.967723	0.511312	0.00432418	0.0195536
Egfr	epidermal growth factor receptor [Source:RGD Symbol;Acc:2543]	-0.966754	0.511656	0.00189464	0.0108572
Mid1ip1	MID1 interacting protein 1 [Source:RGD Symbol;Acc:1303258]	-0.964898	0.512315	0.00157538	0.00953154
Lgr4	leucine-rich repeat-containing G protein-coupled receptor 4 [Source:RGD Symbol;Acc:628615]	-0.964209	0.51256	7.23316e-05	0.00115051
Ftcd	formimidoyltransferase cyclodeaminase [Source:RGD Symbol;Acc:70915]	-0.963826	0.512696	6.48002e-05	0.0010851
Fzd7	frizzled class receptor 7 [Source:RGD Symbol;Acc:2321905]	-0.953906	0.516233	0.000424388	0.00370224
Nrbf2	nuclear receptor binding factor 2 [Source:RGD Symbol;Acc:61937]	-0.95299	0.516561	1.15431e-05	0.0003943
Znf750	zinc finger protein 750 [Source:RGD Symbol;Acc:1590044]	-0.950724	0.517373	0.00541687	0.0228806
Slc39a4	solute carrier family 39 (zinc transporter), member 4 [Source:RGD Symbol;Acc:1306701]	-0.949788	0.517709	2.62957e-07	4.90841e-05
Angptl3	angiopoietin-like 3 [Source:RGD Symbol;Acc:1564505]	-0.947248	0.518621	0.000101739	0.00144136
Smoc1	SPARC related modular calcium binding 1 [Source:RGD Symbol;Acc:1303126]	-0.944954	0.519446	2.26504e-05	0.000570439
Tppp	tubulin polymerization promoting protein [Source:RGD Symbol;Acc:1310121]	-0.943725	0.519889	0.00254384	0.0133923
Slc6a9	solute carrier family 6 (neurotransmitter transporter, glycine), member 9 [Source:RGD Symbol;Acc:621243]	-0.938515	0.52177	0.000816273	0.0059382
Nr3c1	nuclear receptor subfamily 3, group C, member 1 [Source:RGD Symbol;Acc:2741]	-0.937696	0.522066	2.58848e-05	0.000621088
Hhip	Hedgehog-interacting protein [Source:RGD Symbol;Acc:1564108]	-0.934076	0.523378	0.00698495	0.0276716
Ido2	indoleamine 2,3-dioxygenase 2 [Source:RGD Symbol;Acc:1596771]	-0.932517	0.523944	0.000236389	0.0025193
Tat	tyrosine aminotransferase [Source:RGD Symbol;Acc:3820]	-0.929958	0.524874	0.00862039	0.0323398
Acsl1	acyl-CoA synthetase long-chain family member 1 [Source:RGD Symbol;Acc:2015]	-0.928858	0.525274	2.48132e-05	0.00060238
Abhd2	abhydrolase domain containing 2 [Source:RGD Symbol;Acc:1311389]	-0.926761	0.526038	1.85993e-05	0.00051751
Pura	purine rich element binding protein A [Source:RGD Symbol;Acc:1308543]	-0.924743	0.526774	0.0003543	0.00328456
Chic1	cysteine-rich hydrophobic domain 1 [Source:RGD Symbol;Acc:1589722]	-0.924273	0.526946	0.0121064	0.0410435
Acbd4	acyl-CoA binding domain containing 4 [Source:RGD Symbol;Acc:1308404]	-0.923534	0.527216	1.13346e-05	0.000392015
Gpd1	glycerol-3-phosphate dehydrogenase 1 (soluble) [Source:RGD Symbol;Acc:621381]	-0.923504	0.527227	8.47478e-06	0.000327958
Onecut2	one cut homeobox 2 [Source:RGD Symbol;Acc:1564677]	-0.9228	0.527484	0.000171522	0.00201586
Kmo	kynurenine 3-monooxygenase (kynurenine 3-hydroxylase) [Source:RGD Symbol;Acc:620610]	-0.919958	0.528524	0.000339606	0.00318763
Ttpa	tocopherol (alpha) transfer protein [Source:RGD Symbol;Acc:3915]	-0.91989	0.528549	4.75774e-05	0.000890709
Klhl25	kelch-like family member 25 [Source:RGD Symbol;Acc:1310815]	-0.917617	0.529383	0.00425822	0.0193449
Pcsk9	proprotein convertase subtilisin/kexin type 9 [Source:RGD Symbol;Acc:728909]	-0.916465	0.529806	3.00586e-05	0.000674089
Rtn4rl2	reticulon 4 receptor-like 2 [Source:RGD Symbol;Acc:727797]	-0.907428	0.533135	0.000491035	0.00409238
Casd1	CAS1 domain containing 1 [Source:MGI Symbol;Acc:MGI:2384865]	-0.906686	0.533409	4.53064e-06	0.000224639
Cxcl14	chemokine (C-X-C motif) ligand 14 [Source:RGD Symbol;Acc:1307406]	-0.905058	0.534011	0.00521956	0.0222506
Hnrnpa0	heterogeneous nuclear ribonucleoprotein A0 [Source:RGD Symbol;Acc:1563684]	-0.903195	0.534701	0.00281673	0.0143678
Epha2	Eph receptor A2 [Source:RGD Symbol;Acc:1307204]	-0.898292	0.536522	0.00123354	0.0079567
Ndst1	N-deacetylase/N-sulfotransferase (heparan glucosaminyl) 1 [Source:RGD Symbol;Acc:69303]	-0.893774	0.538204	4.13085e-05	0.000823122
Bcl7a	B-cell CLL/lymphoma 7A [Source:RGD Symbol;Acc:1585128]	-0.893461	0.538321	0.00460543	0.0203998
Mtfr1	mitochondrial fission regulator 1 [Source:RGD Symbol;Acc:1304936]	-0.892498	0.538681	5.05105e-07	6.7251e-05
Itpk1	inositol-tetrakisphosphate 1-kinase [Source:RGD Symbol;Acc:1595691]	-0.892058	0.538845	1.46887e-05	0.000460355
Pard6g	par-6 family cell polarity regulator gamma [Source:RGD Symbol;Acc:1305016]	-0.889632	0.539752	0.0107698	0.0379081
Nxpe2	neurexophilin and PC-esterase domain family, member 2 [Source:RGD Symbol;Acc:2323193]	-0.883935	0.541887	0.000288028	0.00289694
Ccdc126	coiled-coil domain containing 126 [Source:RGD Symbol;Acc:1561171]	-0.881678	0.542736	0.00397981	0.0184298
G6pd	glucose-6-phosphate dehydrogenase [Source:RGD Symbol;Acc:2645]	-0.879054	0.543724	1.4401e-05	0.000457945
Foxa1	forkhead box A1 [Source:RGD Symbol;Acc:2807]	-0.876556	0.544666	0.00270522	0.0139469
Zfp764	zinc finger protein 764 [Source:RGD Symbol;Acc:1594599]	-0.875216	0.545172	0.0010338	0.00697606
Tob2	transducer of ERBB2, 2 [Source:RGD Symbol;Acc:1359722]	-0.871862	0.546441	0.000745512	0.00556634
Kctd6	potassium channel tetramerization domain containing 6 [Source:RGD Symbol;Acc:1308208]	-0.870465	0.546971	0.00118587	0.0077509
Apoc3	apolipoprotein C-III [Source:RGD Symbol;Acc:2136]	-0.866409	0.548511	0.00261237	0.0136568
Smyd2	SET and MYND domain containing 2 [Source:RGD Symbol;Acc:727785]	-0.866319	0.548545	1.30606e-06	0.000110519
Ptprf	protein tyrosine phosphatase, receptor type, F [Source:RGD Symbol;Acc:3453]	-0.864835	0.549109	2.71353e-06	0.000162524
Gpr146	G protein-coupled receptor 146 [Source:RGD Symbol;Acc:1560731]	-0.864323	0.549304	0.000119166	0.00158884
F12	coagulation factor XII (Hageman factor) [Source:RGD Symbol;Acc:1359175]	-0.858568	0.5515	0.000155926	0.00188313
Nxpe4	neurexophilin and PC-esterase domain family, member 4 [Source:MGI Symbol;Acc:MGI:1924792]	-0.857314	0.551979	6.91221e-05	0.00112627
Ak4	adenylate kinase 4 [Source:RGD Symbol;Acc:2078]	-0.8566	0.552253	0.00236062	0.0127233
Plekhb1	pleckstrin homology domain containing, family B (evectins) member 1 [Source:RGD Symbol;Acc:621614]	-0.855821	0.552551	0.0100578	0.0362063
P2ry1	purinergic receptor P2Y, G-protein coupled, 1 [Source:RGD Symbol;Acc:3242]	-0.855756	0.552576	0.000728138	0.00549141
Sh2d4a	SH2 domain containing 4A [Source:RGD Symbol;Acc:1307991]	-0.85536	0.552727	1.57405e-06	0.000124096
Pde4c	phosphodiesterase 4C, cAMP-specific [Source:RGD Symbol;Acc:727918]	-0.855101	0.552827	0.0024288	0.0129751
Cldn14	claudin 14 [Source:RGD Symbol;Acc:1309165]	-0.853418	0.553472	2.48678e-05	0.00060238
Hist1h4m	histone cluster 1, H4m [Source:RGD Symbol;Acc:1306905]	-0.852996	0.553634	0.000234792	0.00250649
Vmac	vimentin-type intermediate filament associated coiled-coil protein [Source:RGD Symbol;Acc:1303340]	-0.851225	0.554314	0.0024382	0.0130034
Met	MET proto-oncogene, receptor tyrosine kinase [Source:RGD Symbol;Acc:3082]	-0.849945	0.554806	0.000296129	0.00294979
Slc38a3	solute carrier family 38, member 3 [Source:RGD Symbol;Acc:628620]	-0.849377	0.555024	4.45188e-06	0.000222471
Ethe1	ethylmalonic encephalopathy 1 [Source:RGD Symbol;Acc:1311034]	-0.847518	0.55574	0.00328285	0.0160209
Sall1	spalt-like transcription factor 1 [Source:RGD Symbol;Acc:1309916]	-0.845913	0.556359	2.00317e-05	0.000534755
Wwp1	WW domain containing E3 ubiquitin protein ligase 1 [Source:RGD Symbol;Acc:1311734]	-0.845261	0.55661	2.6916e-06	0.000162524
Lag3	lymphocyte-activation gene 3 [Source:RGD Symbol;Acc:1302990]	-0.845078	0.556681	0.0031403	0.0155459
Tmed5	transmembrane p24 trafficking protein 5 [Source:RGD Symbol;Acc:1359437]	-0.843167	0.557419	0.000322101	0.00308194
Prkacb	protein kinase, cAMP dependent, catalytic, beta [Source:RGD Symbol;Acc:1310574]	-0.84288	0.557529	0.000846226	0.00608564
Aldh9a1	aldehyde dehydrogenase 9 family, member A1 [Source:RGD Symbol;Acc:68409]	-0.840948	0.558277	5.1707e-06	0.000244895
Pcsk6	proprotein convertase subtilisin/kexin type 6 [Source:RGD Symbol;Acc:3246]	-0.840317	0.558521	6.24333e-05	0.00105695
Pigr	polymeric immunoglobulin receptor [Source:RGD Symbol;Acc:3328]	-0.839003	0.55903	1.75391e-06	0.000132576
Gpx1	glutathione peroxidase 1 [Source:RGD Symbol;Acc:2729]	-0.838563	0.5592	6.07439e-05	0.00103759
Nxt2	nuclear transport factor 2-like export factor 2 [Source:RGD Symbol;Acc:1560204]	-0.838139	0.559365	0.000596705	0.0047456
Adipor2	adiponectin receptor 2 [Source:RGD Symbol;Acc:1307891]	-0.837434	0.559638	0.000128956	0.00167195
Pdk1	pyruvate dehydrogenase kinase, isozyme 1 [Source:RGD Symbol;Acc:69427]	-0.836507	0.559998	1.64526e-05	0.000484941
Serpina3m	serine (or cysteine) proteinase inhibitor, clade A, member 3M [Source:RGD Symbol;Acc:735068]	-0.836493	0.560003	0.0104246	0.0370523
Uox	urate oxidase [Source:RGD Symbol;Acc:621369]	-0.834478	0.560786	4.34852e-05	0.000839587
Paqr9	progestin and adipoQ receptor family member IX [Source:RGD Symbol;Acc:1311515]	-0.834416	0.56081	0.0047477	0.0208219
Slc25a13	solute carrier family 25 (aspartate/glutamate carrier), member 13 [Source:RGD Symbol;Acc:1565889]	-0.83309	0.561326	8.23205e-06	0.000325727
Tas1r1	taste receptor, type 1, member 1 [Source:RGD Symbol;Acc:61891]	-0.830884	0.562185	0.0155629	0.0497582
Sowahb	sosondowah ankyrin repeat domain family member B [Source:RGD Symbol;Acc:1311994]	-0.830755	0.562235	0.000201104	0.00225301
March6	membrane-associated ring finger (C3HC4) 6, E3 ubiquitin protein ligase [Source:RGD Symbol;Acc:1565757]	-0.829428	0.562752	9.80026e-05	0.00140718
Rcbtb2	regulator of chromosome condensation (RCC1) and BTB (POZ) domain containing protein 2 [Source:RGD Symbol;Acc:735048]	-0.827325	0.563573	1.48471e-06	0.000120034
Slc38a4	solute carrier family 38, member 4 [Source:RGD Symbol;Acc:621836]	-0.827014	0.563695	0.0001857	0.00214281
Fsd1l	fibronectin type III and SPRY domain containing 1-like [Source:RGD Symbol;Acc:1564809]	-0.82629	0.563978	0.0156078	0.0498516
Cfb	complement factor B [Source:RGD Symbol;Acc:2204]	-0.826079	0.56406	2.96278e-05	0.000669156
RT1-CE16	RT1 class I, locus CE16 [Source:RGD Symbol;Acc:1359403]	-0.823037	0.565251	0.00320977	0.0157996
Igfals	insulin-like growth factor binding protein, acid labile subunit [Source:RGD Symbol;Acc:68429]	-0.821898	0.565697	0.000986877	0.0067514
Acadsb	acyl-CoA dehydrogenase, short/branched chain [Source:RGD Symbol;Acc:2013]	-0.819899	0.566481	0.00197012	0.0111687
Zfp334	zinc finger protein 334 [Source:RGD Symbol;Acc:1592574]	-0.819759	0.566537	0.00673597	0.0270483
Rbm47	RNA binding motif protein 47 [Source:RGD Symbol;Acc:1359713]	-0.818059	0.567204	0.00131938	0.00834841
Ldlr	low density lipoprotein receptor [Source:RGD Symbol;Acc:2998]	-0.817012	0.567616	4.50674e-06	0.000224329
Bdh2	3-hydroxybutyrate dehydrogenase, type 2 [Source:RGD Symbol;Acc:1309898]	-0.816429	0.567846	1.71883e-05	0.000499248
Slc43a1	solute carrier family 43 (amino acid system L transporter), member 1 [Source:RGD Symbol;Acc:1308229]	-0.815169	0.568342	0.00473465	0.0207804
Cyp4v3	cytochrome P450, family 4, subfamily v, polypeptide 3 [Source:RGD Symbol;Acc:708530]	-0.812542	0.569378	0.00370035	0.0174689
Fam213a	family with sequence similarity 213, member A [Source:RGD Symbol;Acc:1309676]	-0.811948	0.569612	1.11751e-05	0.000388369
Fzd5	frizzled class receptor 5 [Source:RGD Symbol;Acc:631406]	-0.809002	0.570777	0.0104008	0.0370316
Nhlrc1	NHL repeat containing E3 ubiquitin protein ligase 1 [Source:RGD Symbol;Acc:735081]	-0.808643	0.570919	0.00742257	0.0289446
Entpd8	ectonucleoside triphosphate diphosphohydrolase 8 [Source:RGD Symbol;Acc:1561793]	-0.808324	0.571045	0.01158	0.0398009
Acaca	acetyl-CoA carboxylase alpha [Source:RGD Symbol;Acc:621248]	-0.806144	0.571908	0.00679995	0.0272273
Ubxn7	UBX domain protein 7 [Source:RGD Symbol;Acc:1306346]	-0.804444	0.572583	0.00165545	0.00984661
Dnase1l3	deoxyribonuclease 1-like 3 [Source:RGD Symbol;Acc:620669]	-0.803547	0.572939	0.000210255	0.00232471
Arg1	arginase 1 [Source:RGD Symbol;Acc:2150]	-0.802606	0.573312	0.00034495	0.00321708
Fads6	fatty acid desaturase 6 [Source:RGD Symbol;Acc:1311950]	-0.801943	0.573576	2.41025e-06	0.000150056
Bag2	Bcl2-associated athanogene 2 [Source:RGD Symbol;Acc:1585173]	-0.801556	0.57373	0.000196568	0.00222176
Fcna	ficolin A [Source:RGD Symbol;Acc:621221]	-0.801432	0.57378	0.000240965	0.00254881
Myo10	myosin X [Source:RGD Symbol;Acc:1307193]	-0.800851	0.57401	3.25113e-05	0.000701813
Tars	threonyl-tRNA synthetase [Source:RGD Symbol;Acc:1359527]	-0.800487	0.574156	0.00087939	0.00624278
Tmem38b	transmembrane protein 38B [Source:RGD Symbol;Acc:1305703]	-0.800484	0.574157	0.000166696	0.00198115
Hnf4a	hepatocyte nuclear factor 4, alpha [Source:RGD Symbol;Acc:2810]	-0.799886	0.574395	2.09205e-05	0.000542975
Slc25a48	solute carrier family 25, member 48 [Source:RGD Symbol;Acc:1563703]	-0.799758	0.574446	0.00983948	0.0355617
Dll4	delta-like 4 (Drosophila) [Source:RGD Symbol;Acc:1309740]	-0.796908	0.575581	0.0150216	0.0484424
Mtdh	metadherin [Source:RGD Symbol;Acc:620992]	-0.795843	0.576007	1.23511e-05	0.000410398
Ampd2	adenosine monophosphate deaminase 2 [Source:RGD Symbol;Acc:2110]	-0.795014	0.576338	6.23086e-06	0.000267182
Pop1	POP1 homolog, ribonuclease P/MRP subunit [Source:RGD Symbol;Acc:1308609]	-0.792497	0.577344	0.00181745	0.0105386
Acsl5	acyl-CoA synthetase long-chain family member 5 [Source:RGD Symbol;Acc:69402]	-0.792295	0.577425	1.5268e-05	0.000472186
Sec23a	Sec23 homolog A, COPII coat complex component [Source:RGD Symbol;Acc:1309103]	-0.791249	0.577844	1.20987e-06	0.000104469
Lrp3	low density lipoprotein receptor-related protein 3 [Source:RGD Symbol;Acc:619729]	-0.789906	0.578382	0.000108369	0.00149352
Dnajb1	DnaJ (Hsp40) homolog, subfamily B, member 1 [Source:RGD Symbol;Acc:1304725]	-0.784012	0.58075	7.15852e-05	0.00114764
Cadm1	cell adhesion molecule 1 [Source:RGD Symbol;Acc:1310999]	-0.783792	0.580838	6.72491e-07	7.72073e-05
Prkaa2	protein kinase, AMP-activated, alpha 2 catalytic subunit [Source:RGD Symbol;Acc:620893]	-0.783784	0.580841	0.00103793	0.00699654
Rnf217	ring finger protein 217 [Source:RGD Symbol;Acc:1306836]	-0.783161	0.581092	4.77208e-05	0.000892076
Ppp1r26	protein phosphatase 1, regulatory subunit 26 [Source:RGD Symbol;Acc:1595050]	-0.78306	0.581133	0.000109255	0.00149922
Prf1	perforin 1 (pore forming protein) [Source:RGD Symbol;Acc:708463]	-0.781959	0.581577	0.00764484	0.0295481
Crem	cAMP responsive element modulator [Source:RGD Symbol;Acc:2402]	-0.78165	0.581701	0.00413884	0.0189108
Cyp2d3	cytochrome P450, family 2, subfamily d, polypeptide 3 [Source:RGD Symbol;Acc:2472]	-0.779205	0.582688	0.000503501	0.00416891
Amigo1	adhesion molecule with Ig like domain 1 [Source:RGD Symbol;Acc:1303079]	-0.777966	0.583188	0.00164245	0.00981526
Otub2	OTU deubiquitinase, ubiquitin aldehyde binding 2 [Source:RGD Symbol;Acc:1306688]	-0.774372	0.584643	0.000481728	0.00404388
Mpv17l	MPV17 mitochondrial membrane protein-like [Source:RGD Symbol;Acc:2324483]	-0.771814	0.585681	0.00799421	0.0305542
Dio1	deiodinase, iodothyronine, type I [Source:RGD Symbol;Acc:2504]	-0.771616	0.585761	0.00419228	0.0191137
Iyd	iodotyrosine deiodinase [Source:RGD Symbol;Acc:1309288]	-0.76816	0.587166	8.61286e-07	8.51691e-05
Taf5l	TAF5-like RNA polymerase II, p300/CBP-associated factor (PCAF)-associated factor [Source:RGD Symbol;Acc:1310215]	-0.766232	0.587951	1.89376e-05	0.000520292
Dpt	dermatopontin [Source:RGD Symbol;Acc:1307176]	-0.76495	0.588474	0.00193831	0.0110575
Tm6sf2	transmembrane 6 superfamily member 2 [Source:RGD Symbol;Acc:1597457]	-0.764818	0.588528	2.9125e-06	0.000170549
Ppard	peroxisome proliferator-activated receptor delta [Source:RGD Symbol;Acc:3370]	-0.764576	0.588626	0.0001478	0.00181785
Rxra	retinoid X receptor alpha [Source:RGD Symbol;Acc:3610]	-0.762316	0.589549	3.43508e-05	0.000729122
Pkp3	plakophilin 3 [Source:RGD Symbol;Acc:1309133]	-0.761228	0.589994	6.57995e-05	0.00108981
Magix	MAGI family member, X-linked [Source:RGD Symbol;Acc:1549729]	-0.760692	0.590213	3.88433e-05	0.000792666
Bend3	BEN domain containing 3 [Source:RGD Symbol;Acc:1596570]	-0.757342	0.591585	0.00301757	0.0150914
Serpina6	serpin peptidase inhibitor, clade A (alpha-1 antiproteinase, antitrypsin), member 6 [Source:RGD Symbol;Acc:1595901]	-0.756448	0.591952	0.000209444	0.00232181
Polr1b	polymerase (RNA) I polypeptide B [Source:RGD Symbol;Acc:620822]	-0.755488	0.592346	0.00125041	0.00801587
Mbp	myelin basic protein [Source:RGD Symbol;Acc:3054]	-0.754444	0.592775	0.00260567	0.013633
Tinagl1	tubulointerstitial nephritis antigen-like 1 [Source:RGD Symbol;Acc:70956]	-0.752462	0.59359	0.00104353	0.00703057
Acss2	acyl-CoA synthetase short-chain family member 2 [Source:RGD Symbol;Acc:1305489]	-0.751531	0.593973	0.0033466	0.0162503
Ccl24	chemokine (C-C motif) ligand 24 [Source:RGD Symbol;Acc:1310245]	-0.751233	0.594096	0.0051624	0.0220851
Nfia	nuclear factor I/A [Source:RGD Symbol;Acc:3170]	-0.751072	0.594162	1.3234e-05	0.000433403
Tmem106b	transmembrane protein 106B [Source:RGD Symbol;Acc:1303037]	-0.750847	0.594254	0.000240896	0.00254881
Rnasek	ribonuclease, RNase K [Source:RGD Symbol;Acc:1305687]	-0.749472	0.594821	0.00109675	0.00727705
Iqgap2	IQ motif containing GTPase activating protein 2 [Source:RGD Symbol;Acc:2321734]	-0.749206	0.594931	0.000128307	0.00166524
Slc2a2	solute carrier family 2 (facilitated glucose transporter), member 2 [Source:RGD Symbol;Acc:3705]	-0.748057	0.595405	0.000161735	0.00193468
Slc25a44	solute carrier family 25, member 44 [Source:RGD Symbol;Acc:1307244]	-0.747836	0.595496	2.6354e-05	0.00062723
Pvrl3	poliovirus receptor-related 3 [Source:RGD Symbol;Acc:1309516]	-0.746664	0.59598	5.71127e-06	0.000256159
Fnip2	folliculin interacting protein 2 [Source:RGD Symbol;Acc:1562174]	-0.746639	0.595991	0.00106705	0.00715101
Slc45a3	solute carrier family 45, member 3 [Source:RGD Symbol;Acc:1309764]	-0.746414	0.596083	0.00370687	0.0174782
Slc39a8	solute carrier family 39 (zinc transporter), member 8 [Source:RGD Symbol;Acc:1308236]	-0.746328	0.596119	3.96313e-05	0.000801869
Tm7sf2	transmembrane 7 superfamily member 2 [Source:RGD Symbol;Acc:1311205]	-0.746137	0.596198	0.00501182	0.0216462
Wdtc1	WD and tetratricopeptide repeats 1 [Source:RGD Symbol;Acc:1310362]	-0.7458	0.596337	0.000127154	0.00165746
C8g	complement component 8, gamma polypeptide [Source:RGD Symbol;Acc:1309074]	-0.745708	0.596375	0.000594077	0.00473589
Pde8a	phosphodiesterase 8A [Source:RGD Symbol;Acc:735125]	-0.745457	0.596479	1.33152e-06	0.000111354
Fahd1	fumarylacetoacetate hydrolase domain containing 1 [Source:RGD Symbol;Acc:1304560]	-0.745188	0.59659	0.000327902	0.00312467
Gprin3	GPRIN family member 3 [Source:RGD Symbol;Acc:1565690]	-0.744969	0.596681	0.00787133	0.0302028
Ptger3	prostaglandin E receptor 3 (subtype EP3) [Source:RGD Symbol;Acc:3435]	-0.744711	0.596787	7.25191e-06	0.000298859
Atp1a1	ATPase, Na+/K+ transporting, alpha 1 polypeptide [Source:RGD Symbol;Acc:2167]	-0.74376	0.597181	1.12225e-07	3.30735e-05
Aldob	aldolase B, fructose-bisphosphate [Source:RGD Symbol;Acc:2090]	-0.740174	0.598667	2.02747e-05	0.000537259
Cyp2d5	cytochrome P450, family 2, subfamily d, polypeptide 5 [Source:RGD Symbol;Acc:628630]	-0.739788	0.598827	0.00967499	0.0351171
Cdh1	cadherin 1 [Source:RGD Symbol;Acc:69279]	-0.736553	0.600172	0.00579042	0.0240582
Bst2	bone marrow stromal cell antigen 2 [Source:RGD Symbol;Acc:727849]	-0.734939	0.600843	0.000544351	0.00441025
Cyp2a1	cytochrome P450, family 2, subfamily a, polypeptide 1 [Source:RGD Symbol;Acc:2463]	-0.734653	0.600962	3.4691e-05	0.00073377
Abhd1	abhydrolase domain containing 1 [Source:RGD Symbol;Acc:1310988]	-0.734403	0.601067	1.56721e-06	0.000124096
Intu	inturned planar cell polarity protein [Source:MGI Symbol;Acc:MGI:2443752]	-0.73371	0.601356	0.00291098	0.0147032
Itih1	inter-alpha trypsin inhibitor, heavy chain 1 [Source:RGD Symbol;Acc:1306099]	-0.733112	0.601605	6.61064e-05	0.00108981
Avpr1a	arginine vasopressin receptor 1A [Source:RGD Symbol;Acc:2185]	-0.730985	0.602492	0.00824239	0.0312954
Glyat	glycine-N-acyltransferase [Source:RGD Symbol;Acc:1307163]	-0.730568	0.602667	0.00874725	0.0326647
Pgrmc2	progesterone receptor membrane component 2 [Source:RGD Symbol;Acc:1308804]	-0.730562	0.602669	2.92915e-06	0.000170549
Pdk2	pyruvate dehydrogenase kinase, isozyme 2 [Source:RGD Symbol;Acc:69428]	-0.729726	0.603019	2.46039e-05	0.00060238
Dgat2	diacylglycerol O-acyltransferase 2 [Source:RGD Symbol;Acc:620329]	-0.728955	0.603341	0.000960072	0.00664098
Nfix	nuclear factor I/X (CCAAT-binding transcription factor) [Source:RGD Symbol;Acc:69080]	-0.723909	0.605455	0.00164949	0.00983395
Nxpe1	neurexophilin and PC-esterase domain family, member 1 [Source:RGD Symbol;Acc:1566243]	-0.719623	0.607256	0.000768346	0.00567342
Rhou	ras homolog gene family, member U [Source:MGI Symbol;Acc:MGI:1916831]	-0.719622	0.607257	1.05239e-05	0.000375405
Nmnat3	nicotinamide nucleotide adenylyltransferase 3 [Source:RGD Symbol;Acc:1309140]	-0.719493	0.607311	6.24525e-05	0.00105695
Eid2	EP300 interacting inhibitor of differentiation 2 [Source:RGD Symbol;Acc:1591322]	-0.718868	0.607574	0.00123782	0.00796734
Cyb5d1	cytochrome b5 domain containing 1 [Source:RGD Symbol;Acc:1559567]	-0.713825	0.609701	0.00145998	0.00901339
Ptar1	protein prenyltransferase alpha subunit repeat containing 1 [Source:RGD Symbol;Acc:708369]	-0.713317	0.609916	0.013496	0.0446803
Asb13	ankyrin repeat and SOCS box-containing 13 [Source:RGD Symbol;Acc:1310387]	-0.713269	0.609936	6.13909e-06	0.000267182
Dmtn	dematin actin binding protein [Source:RGD Symbol;Acc:1311419]	-0.712429	0.610292	0.012283	0.0415313
Gpt	glutamic-pyruvate transaminase (alanine aminotransferase) [Source:RGD Symbol;Acc:621720]	-0.712091	0.610435	0.00359228	0.0171031
Foxo1	forkhead box O1 [Source:RGD Symbol;Acc:620283]	-0.712024	0.610463	0.00165023	0.00983395
Vkorc1	vitamin K epoxide reductase complex, subunit 1 [Source:RGD Symbol;Acc:1303107]	-0.711164	0.610827	2.24004e-05	0.000567347
Clec4f	C-type lectin domain family 4, member F [Source:RGD Symbol;Acc:621062]	-0.709856	0.611381	0.000496338	0.00412575
Ergic1	endoplasmic reticulum-golgi intermediate compartment 1 [Source:RGD Symbol;Acc:1585015]	-0.709231	0.611646	2.3162e-05	0.000578272
Macrod1	MACRO domain containing 1 [Source:RGD Symbol;Acc:628701]	-0.707091	0.612554	0.000864396	0.00618444
Prodh2	proline dehydrogenase (oxidase) 2 [Source:RGD Symbol;Acc:1306761]	-0.705119	0.613392	0.000114585	0.00154838
Fbp1	fructose-1,6-bisphosphatase 1 [Source:RGD Symbol;Acc:2595]	-0.705011	0.613438	0.000304896	0.00299077
Ttc25	tetratricopeptide repeat domain 25 [Source:RGD Symbol;Acc:1311859]	-0.703459	0.614098	0.0111134	0.0387536
Hyi	hydroxypyruvate isomerase [Source:RGD Symbol;Acc:1561416]	-0.703352	0.614143	4.4977e-05	0.000853655
Antxr2	anthrax toxin receptor 2 [Source:MGI Symbol;Acc:MGI:1919164]	-0.702847	0.614359	4.93513e-05	0.000905225
Mon1b	MON1 secretory trafficking family member B [Source:RGD Symbol;Acc:1309977]	-0.698651	0.616148	0.00211783	0.0117593
Scand1	SCAN domain-containing 1 [Source:RGD Symbol;Acc:1308530]	-0.69806	0.616401	0.00897497	0.0332894
Slc25a1	solute carrier family 25 (mitochondrial carrier, citrate transporter), member 1 [Source:RGD Symbol;Acc:3703]	-0.69654	0.61705	2.52177e-07	4.77744e-05
Epb4.1l5	erythrocyte membrane protein band 4.1-like 5 [Source:RGD Symbol;Acc:1311366]	-0.696161	0.617212	5.32698e-06	0.000249503
Dhx33	DEAH (Asp-Glu-Ala-His) box polypeptide 33 [Source:RGD Symbol;Acc:1307239]	-0.694128	0.618083	0.00189465	0.0108572
Rrs1	ribosome biogenesis regulator homolog [Source:RGD Symbol;Acc:1311403]	-0.693448	0.618374	0.00426669	0.0193695
Fam234b	family with sequence similarity 234, member B [Source:RGD Symbol;Acc:1306151]	-0.693278	0.618447	0.00158332	0.00956099
Xpc	xeroderma pigmentosum, complementation group C [Source:RGD Symbol;Acc:1305760]	-0.692981	0.618574	7.72296e-05	0.00120862
Pim2	Pim-2 proto-oncogene, serine/threonine kinase [Source:RGD Symbol;Acc:1560759]	-0.6924	0.618823	8.46875e-06	0.000327958
Zfp239	zinc finger protein 239 [Source:MGI Symbol;Acc:MGI:1306812]	-0.692256	0.618885	0.00354632	0.0169415
Tmem125	transmembrane protein 125 [Source:MGI Symbol;Acc:MGI:1923409]	-0.690867	0.619481	0.00234836	0.0126841
Tapt1	transmembrane anterior posterior transformation 1 [Source:RGD Symbol;Acc:1309656]	-0.690603	0.619595	6.522e-05	0.00108655
Ttyh2	tweety family member 2 [Source:RGD Symbol;Acc:1562969]	-0.690167	0.619782	7.35049e-07	7.97434e-05
Palm2	paralemmin 2 [Source:RGD Symbol;Acc:6497336]	-0.689234	0.620183	0.00686562	0.0273784
Dmgdh	dimethylglycine dehydrogenase [Source:RGD Symbol;Acc:620453]	-0.689228	0.620186	5.61987e-06	0.000254431
Cebpa	CCAAT/enhancer binding protein (C/EBP), alpha [Source:RGD Symbol;Acc:2326]	-0.689028	0.620272	0.000684177	0.00525046
Gcdh	glutaryl-CoA dehydrogenase [Source:RGD Symbol;Acc:1308829]	-0.688006	0.620711	1.95084e-05	0.000526779
Dpys	dihydropyrimidinase [Source:RGD Symbol;Acc:68376]	-0.687487	0.620935	0.000964043	0.00665257
Hao1	hydroxyacid oxidase (glycolate oxidase) 1 [Source:RGD Symbol;Acc:1589750]	-0.687144	0.621082	2.65166e-05	0.000627938
Naa50	N(alpha)-acetyltransferase 50, NatE catalytic subunit [Source:RGD Symbol;Acc:1310944]	-0.686126	0.62152	0.00096783	0.00667282
Apol9a	apolipoprotein L 9a [Source:RGD Symbol;Acc:1562332]	-0.68608	0.62154	0.00164929	0.00983395
Pmvk	phosphomevalonate kinase [Source:RGD Symbol;Acc:1310812]	-0.685928	0.621606	0.000122258	0.00161312
Crp	C-reactive protein, pentraxin-related [Source:RGD Symbol;Acc:2411]	-0.685811	0.621656	0.00122111	0.00792081
Sigmar1	sigma non-opioid intracellular receptor 1 [Source:RGD Symbol;Acc:68364]	-0.685439	0.621817	1.59619e-05	0.000480106
Pdha1	pyruvate dehydrogenase (lipoamide) alpha 1 [Source:RGD Symbol;Acc:3286]	-0.684907	0.622046	2.8581e-07	5.0784e-05
Dnajc28	DnaJ (Hsp40) homolog, subfamily C, member 28 [Source:RGD Symbol;Acc:1359589]	-0.684743	0.622117	0.00287961	0.0145912
Ppp3ca	protein phosphatase 3, catalytic subunit, alpha isozyme [Source:RGD Symbol;Acc:3382]	-0.684723	0.622125	0.00302702	0.0151267
Ambp	alpha-1-microglobulin/bikunin precursor [Source:RGD Symbol;Acc:2102]	-0.684341	0.62229	0.000421623	0.0036882
Mdh1	malate dehydrogenase 1, NAD (soluble) [Source:RGD Symbol;Acc:3072]	-0.683881	0.622489	1.44683e-05	0.000457945
Fem1a	fem-1 homolog a (C. elegans) [Source:RGD Symbol;Acc:1561112]	-0.683178	0.622792	9.58397e-05	0.00139583
Cyb5r3	cytochrome b5 reductase 3 [Source:RGD Symbol;Acc:2502]	-0.681757	0.623405	0.000769569	0.00567915
Man1a2	mannosidase, alpha, class 1A, member 2 [Source:RGD Symbol;Acc:1309767]	-0.681736	0.623415	3.42303e-05	0.000727781
Echdc1	ethylmalonyl-CoA decarboxylase 1 [Source:RGD Symbol;Acc:1359654]	-0.681162	0.623663	0.000816368	0.0059382
Efna5	ephrin A5 [Source:RGD Symbol;Acc:620391]	-0.680278	0.624045	0.0147916	0.0478466
Apoa5	apolipoprotein A-V [Source:RGD Symbol;Acc:70903]	-0.677412	0.625286	0.00588997	0.0243761
Klf9	Kruppel-like factor 9 [Source:RGD Symbol;Acc:70934]	-0.677381	0.625299	0.00926317	0.0340903
Mst1	macrophage stimulating 1 [Source:RGD Symbol;Acc:3114]	-0.676974	0.625476	0.00388998	0.0181062
Sigirr	single immunoglobulin and toll-interleukin 1 receptor (TIR) domain [Source:RGD Symbol;Acc:1306732]	-0.676283	0.625776	0.000109551	0.00150003
Cabp1	calcium binding protein 1 [Source:RGD Symbol;Acc:620385]	-0.675932	0.625928	0.00554326	0.0232751
Nudt8	nudix (nucleoside diphosphate linked moiety X)-type motif 8 [Source:RGD Symbol;Acc:1309040]	-0.675167	0.62626	0.000662928	0.00513082
Cd274	CD274 molecule [Source:RGD Symbol;Acc:1566211]	-0.674868	0.62639	0.0127098	0.042645
Ndufs7	NADH dehydrogenase (ubiquinone) Fe-S protein 7 [Source:RGD Symbol;Acc:1310013]	-0.674788	0.626424	0.000291085	0.0029149
Plxna2	plexin A2 [Source:RGD Symbol;Acc:1305325]	-0.671985	0.627642	0.000104903	0.00146484
Rnaseh2c	ribonuclease H2, subunit C [Source:RGD Symbol;Acc:2319141]	-0.667406	0.629638	0.00482216	0.0210711
Znhit2	zinc finger, HIT-type containing 2 [Source:RGD Symbol;Acc:1307918]	-0.667101	0.629771	0.0017289	0.0101456
Asl	argininosuccinate lyase [Source:RGD Symbol;Acc:619974]	-0.666843	0.629883	0.000574909	0.00460981
Sgk2	serum/glucocorticoid regulated kinase 2 [Source:RGD Symbol;Acc:620232]	-0.666088	0.630213	0.00214576	0.0118676
Lzts3	leucine zipper, putative tumor suppressor family member 3 [Source:RGD Symbol;Acc:631327]	-0.664769	0.63079	0.00226829	0.0123569
Mfsd8	major facilitator superfamily domain containing 8 [Source:RGD Symbol;Acc:1310132]	-0.663455	0.631365	0.0125545	0.0422235
Homer2	homer scaffolding protein 2 [Source:RGD Symbol;Acc:620705]	-0.662935	0.631592	0.00364834	0.0172793
Lrp6	low density lipoprotein receptor-related protein 6 [Source:RGD Symbol;Acc:1304749]	-0.662835	0.631636	0.00467865	0.0206059
Deptor	DEP domain containing MTOR-interacting protein [Source:RGD Symbol;Acc:1561030]	-0.65826	0.633642	0.0104126	0.0370425
Shb	Src homology 2 domain containing adaptor protein B [Source:RGD Symbol;Acc:1565350]	-0.65696	0.634213	0.00389152	0.0181067
Klhdc8a	kelch domain containing 8A [Source:RGD Symbol;Acc:1305132]	-0.656575	0.634382	0.00980354	0.0354722
Zbtb12	zinc finger and BTB domain containing 12 [Source:RGD Symbol;Acc:1302958]	-0.656279	0.634513	0.000937102	0.00652834
Zfp574	zinc finger protein 574 [Source:RGD Symbol;Acc:1311420]	-0.65604	0.634618	0.00010661	0.00148377
Ghr	growth hormone receptor [Source:RGD Symbol;Acc:2687]	-0.653829	0.635591	0.000457592	0.00392447
Mgat4b	mannosyl (alpha-1,3-)-glycoprotein beta-1,4-N-acetylglucosaminyltransferase, isozyme B [Source:RGD Symbol;Acc:1562836]	-0.653437	0.635764	0.00676605	0.0271347
Rdh10	retinol dehydrogenase 10 (all-trans) [Source:RGD Symbol;Acc:727793]	-0.650834	0.636912	0.000115447	0.00155395
Ldlrad4	low density lipoprotein receptor class A domain containing 4 [Source:RGD Symbol;Acc:1587105]	-0.650436	0.637088	5.23694e-05	0.000942871
Acbd5	acyl-CoA binding domain containing 5 [Source:RGD Symbol;Acc:1309411]	-0.650168	0.637206	0.000148757	0.00182432
Ap5b1	adaptor-related protein complex 5, beta 1 subunit [Source:RGD Symbol;Acc:1562657]	-0.649274	0.637601	3.22693e-05	0.000700161
Dnaaf2	dynein, axonemal, assembly factor 2 [Source:RGD Symbol;Acc:1310311]	-0.649142	0.637659	0.000127186	0.00165746
Khk	ketohexokinase [Source:RGD Symbol;Acc:2966]	-0.648776	0.637821	0.000474965	0.00401352
Tshz1	teashirt zinc finger homeobox 1 [Source:RGD Symbol;Acc:1311684]	-0.647298	0.638475	0.000131479	0.00169085
Hsph1	heat shock 105/110 protein 1 [Source:RGD Symbol;Acc:1311609]	-0.646853	0.638672	0.00116026	0.00762285
Ufsp1	UFM1-specific peptidase 1 (non-functional) [Source:RGD Symbol;Acc:7536909]	-0.645199	0.639405	0.00525189	0.0223556
Acvr2a	activin A receptor, type IIA [Source:RGD Symbol;Acc:70911]	-0.643429	0.64019	1.15559e-05	0.0003943
Cat	catalase [Source:RGD Symbol;Acc:2279]	-0.642575	0.640568	9.31675e-05	0.0013672
Il1rap	interleukin 1 receptor accessory protein [Source:RGD Symbol;Acc:2893]	-0.642373	0.640658	9.8749e-05	0.0014131
Ndufb7	NADH dehydrogenase (ubiquinone) 1 beta subcomplex, 7 [Source:RGD Symbol;Acc:1308550]	-0.640463	0.641507	0.000363813	0.00333662
Pigc	phosphatidylinositol glycan anchor biosynthesis, class C [Source:RGD Symbol;Acc:1311337]	-0.639425	0.641969	0.00342016	0.0164935
Mb21d2	Mab-21 domain containing 2 [Source:RGD Symbol;Acc:1559643]	-0.638979	0.642167	3.29311e-06	0.000186605
Zbtb7a	zinc finger and BTB domain containing 7a [Source:RGD Symbol;Acc:620946]	-0.638255	0.64249	0.000603089	0.00478737
Vnn3	vanin 3 [Source:RGD Symbol;Acc:1560609]	-0.637079	0.643014	0.00303379	0.0151487
Ndufb6	NADH dehydrogenase (ubiquinone) 1 beta subcomplex, 6 [Source:RGD Symbol;Acc:1311354]	-0.636651	0.643204	8.32301e-05	0.00127282
Atrn	attractin [Source:RGD Symbol;Acc:69063]	-0.636362	0.643333	0.00129048	0.00819826
Igtp	interferon gamma induced GTPase [Source:RGD Symbol;Acc:1306896]	-0.636026	0.643483	0.00280548	0.0143284
Apcs	amyloid P component, serum [Source:RGD Symbol;Acc:68322]	-0.635792	0.643587	0.0101361	0.0363747
Fitm2	fat storage-inducing transmembrane protein 2 [Source:RGD Symbol;Acc:1307696]	-0.635301	0.643807	0.00658403	0.0265811
Icmt	isoprenylcysteine carboxyl methyltransferase [Source:RGD Symbol;Acc:621618]	-0.635012	0.643935	1.16759e-06	0.000101864
Vipr1	vasoactive intestinal peptide receptor 1 [Source:MGI Symbol;Acc:MGI:109272]	-0.634767	0.644045	0.00345672	0.0165946
Ttc17	tetratricopeptide repeat domain 17 [Source:RGD Symbol;Acc:1305410]	-0.634068	0.644357	2.69358e-07	4.92738e-05
Tmem185b	transmembrane protein 185B [Source:RGD Symbol;Acc:1309602]	-0.633948	0.644411	0.00061139	0.00482311
Rnf144b	ring finger protein 144B [Source:RGD Symbol;Acc:1308856]	-0.632337	0.64513	0.00471169	0.0207154
Gbe1	glucan (1,4-alpha-), branching enzyme 1 [Source:RGD Symbol;Acc:1309968]	-0.631427	0.645538	0.000134956	0.0017151
Prkcdbp	protein kinase C, delta binding protein [Source:RGD Symbol;Acc:628755]	-0.631039	0.645711	0.00304583	0.0151908
Aass	aminoadipate-semialdehyde synthase [Source:RGD Symbol;Acc:1310811]	-0.631029	0.645716	0.013108	0.0436578
Cyp2c23	cytochrome P450, family 2, subfamily c, polypeptide 23 [Source:RGD Symbol;Acc:620370]	-0.63092	0.645765	0.00196465	0.0111526
Angptl6	angiopoietin-like 6 [Source:RGD Symbol;Acc:1311141]	-0.630082	0.64614	0.00737631	0.0288147
Ppif	peptidylprolyl isomerase F [Source:RGD Symbol;Acc:628670]	-0.628864	0.646685	0.0032377	0.0159041
Tmprss6	transmembrane protease, serine 6 [Source:RGD Symbol;Acc:1307138]	-0.62872	0.64675	9.30959e-05	0.0013672
Pzp	pregnancy-zone protein [Source:RGD Symbol;Acc:628643]	-0.628229	0.64697	0.00293283	0.0147665
Nfib	nuclear factor I/B [Source:RGD Symbol;Acc:62015]	-0.627528	0.647284	0.0053541	0.022691
Comt	catechol-O-methyltransferase [Source:RGD Symbol;Acc:2379]	-0.627427	0.64733	0.000970684	0.0066838
Aff1	AF4/FMR2 family, member 1 [Source:RGD Symbol;Acc:1307940]	-0.626746	0.647635	0.00456716	0.0203053
Nanp	N-acetylneuraminic acid phosphatase [Source:RGD Symbol;Acc:1306009]	-0.626636	0.647685	0.000681449	0.00523585
Ccdc117	coiled-coil domain containing 117 [Source:RGD Symbol;Acc:1561762]	-0.625995	0.647973	0.00099054	0.00676692
Slc22a23	solute carrier family 22, member 23 [Source:RGD Symbol;Acc:620302]	-0.625815	0.648054	0.00266454	0.0138233
Slc35e1	solute carrier family 35, member E1 [Source:RGD Symbol;Acc:1561342]	-0.625595	0.648153	0.00188626	0.0108379
Cd163	CD163 molecule [Source:RGD Symbol;Acc:1310382]	-0.62542	0.648231	0.00912635	0.0336816
Prkd3	protein kinase D3 [Source:RGD Symbol;Acc:1310236]	-0.625412	0.648235	3.15562e-05	0.00069059
Slc6a13	solute carrier family 6 (neurotransmitter transporter), member 13 [Source:RGD Symbol;Acc:620788]	-0.624762	0.648527	0.0147555	0.0477661
Cbx4	chromobox homolog 4 [Source:RGD Symbol;Acc:1587243]	-0.624635	0.648584	0.00294059	0.014788
Qdpr	quinoid dihydropteridine reductase [Source:RGD Symbol;Acc:619915]	-0.624573	0.648612	7.34985e-05	0.00116324
Xkr8	XK, Kell blood group complex subunit-related family, member 8 [Source:RGD Symbol;Acc:1305649]	-0.624169	0.648794	2.87986e-05	0.000661013
L3hypdh	L-3-hydroxyproline dehydratase (trans-) [Source:RGD Symbol;Acc:1305721]	-0.622586	0.649506	0.00555253	0.0233063
Slc41a2	solute carrier family 41 (magnesium transporter), member 2 [Source:RGD Symbol;Acc:1307292]	-0.622077	0.649735	0.000100296	0.0014288
Kat2b	K(lysine) acetyltransferase 2B [Source:RGD Symbol;Acc:1305902]	-0.621447	0.650018	0.0108437	0.0380749
Akr1c12	aldo-keto reductase family 1, member C12 [Source:RGD Symbol;Acc:1359406]	-0.621045	0.6502	0.00411005	0.0188403
Hebp1	heme binding protein 1 [Source:RGD Symbol;Acc:1304581]	-0.619924	0.650705	0.000220151	0.00240096
Lrp5	low density lipoprotein receptor-related protein 5 [Source:RGD Symbol;Acc:1309329]	-0.617744	0.651689	0.000117189	0.00157239
Klhl21	kelch-like family member 21 [Source:RGD Symbol;Acc:1305863]	-0.617425	0.651833	0.00200196	0.0112787
Alb	albumin [Source:RGD Symbol;Acc:2085]	-0.617031	0.652011	0.000191815	0.00218164
Clmn	calmin [Source:RGD Symbol;Acc:1306741]	-0.617026	0.652014	0.00179595	0.0104347
Hrsp12	heat-responsive protein 12 [Source:RGD Symbol;Acc:70940]	-0.616869	0.652085	0.0137685	0.0453514
Car5a	carbonic anhydrase 5a, mitochondrial [Source:RGD Symbol;Acc:2243]	-0.61621	0.652383	0.0110873	0.0387155
Fam46a	family with sequence similarity 46, member A [Source:RGD Symbol;Acc:1311381]	-0.615718	0.652605	0.000437216	0.0037907
Gpat4	glycerol-3-phosphate acyltransferase 4 [Source:RGD Symbol;Acc:1310520]	-0.614031	0.653369	0.00430921	0.0194928
Lactb2	lactamase, beta 2 [Source:RGD Symbol;Acc:1307876]	-0.613973	0.653395	1.76808e-05	0.000504267
Ogfod2	2-oxoglutarate and iron-dependent oxygenase domain containing 2 [Source:RGD Symbol;Acc:1310594]	-0.613911	0.653423	0.000296304	0.00294979
Trak1	trafficking protein, kinesin binding 1 [Source:RGD Symbol;Acc:1307844]	-0.613713	0.653513	0.0120557	0.0409481
Tspyl1	TSPY-like 1 [Source:RGD Symbol;Acc:1307726]	-0.61356	0.653582	1.09961e-06	9.83584e-05
Fam120a	family with sequence similarity 120A [Source:RGD Symbol;Acc:1306643]	-0.613349	0.653678	0.000922302	0.00646274
Slc37a4	solute carrier family 37 (glucose-6-phosphate transporter), member 4 [Source:RGD Symbol;Acc:62066]	-0.613079	0.6538	0.00362459	0.0172133
Ppp1r14a	protein phosphatase 1, regulatory (inhibitor) subunit 14A [Source:RGD Symbol;Acc:620536]	-0.610837	0.654816	0.00358161	0.0170693
Sdsl	serine dehydratase-like [Source:RGD Symbol;Acc:1309192]	-0.609374	0.655481	0.00230447	0.0125003
Tysnd1	trypsin domain containing 1 [Source:RGD Symbol;Acc:1307354]	-0.608026	0.656094	0.000167939	0.00199219
Nudc	nudC nuclear distribution protein [Source:RGD Symbol;Acc:3215]	-0.607317	0.656416	0.0056108	0.0234597
Gabarapl2	GABA(A) receptor-associated protein like 2 [Source:RGD Symbol;Acc:620510]	-0.606881	0.656615	0.000170531	0.00200964
Palld	palladin, cytoskeletal associated protein [Source:RGD Symbol;Acc:2322545]	-0.606822	0.656642	0.002657	0.0138172
Il6r	interleukin 6 receptor [Source:RGD Symbol;Acc:2902]	-0.606498	0.656789	0.0134277	0.0445238
Exosc5	exosome component 5 [Source:RGD Symbol;Acc:1307861]	-0.606129	0.656957	0.000818988	0.00594531
Zfp2	zinc finger protein 2 [Source:RGD Symbol;Acc:1562610]	-0.605524	0.657232	0.00703587	0.02783
Aqp9	aquaporin 9 [Source:RGD Symbol;Acc:68433]	-0.605048	0.65745	8.60831e-05	0.00129308
Dnajc22	DnaJ (Hsp40) homolog, subfamily C, member 22 [Source:RGD Symbol;Acc:1311098]	-0.604984	0.657479	1.67591e-05	0.00048902
Arhgef26	Rho guanine nucleotide exchange factor (GEF) 26 [Source:RGD Symbol;Acc:1562559]	-0.604786	0.657569	0.00760867	0.0294711
Ankrd27	ankyrin repeat domain 27 (VPS9 domain) [Source:RGD Symbol;Acc:1307106]	-0.60466	0.657627	0.000135707	0.00171909
Pm20d1	peptidase M20 domain containing 1 [Source:RGD Symbol;Acc:1564063]	-0.604421	0.657735	0.000179963	0.002088
Kdr	kinase insert domain receptor [Source:RGD Symbol;Acc:2965]	-0.603335	0.658231	0.0132564	0.0440481
Atp2c1	ATPase, Ca++ transporting, type 2C, member 1 [Source:RGD Symbol;Acc:621311]	-0.602212	0.658743	0.000297939	0.00295679
Slc22a1	solute carrier family 22 (organic cation transporter), member 1 [Source:RGD Symbol;Acc:3224]	-0.602079	0.658804	0.000280601	0.00284251
Usp38	ubiquitin specific peptidase 38 [Source:RGD Symbol;Acc:1311974]	-0.601485	0.659075	0.000194606	0.00220351
Aldh2	aldehyde dehydrogenase 2 family (mitochondrial) [Source:RGD Symbol;Acc:69219]	-0.601478	0.659078	0.0016258	0.00973869
Bcdin3d	BCDIN3 domain containing [Source:RGD Symbol;Acc:1306433]	-0.601273	0.659172	0.000520816	0.00425948
Pus3	pseudouridylate synthase 3 [Source:RGD Symbol;Acc:1310757]	-0.600892	0.659346	0.00680623	0.0272273
Tecr	trans-2,3-enoyl-CoA reductase [Source:RGD Symbol;Acc:620376]	-0.599771	0.659859	1.10811e-06	9.83584e-05
Gcat	glycine C-acetyltransferase [Source:RGD Symbol;Acc:1307291]	-0.599288	0.66008	0.000964368	0.00665257
Ctif	CBP80/20-dependent translation initiation factor [Source:RGD Symbol;Acc:1311887]	-0.598913	0.660251	0.00328866	0.0160365
Sepp1	selenoprotein P, plasma, 1 [Source:MGI Symbol;Acc:MGI:894288]	-0.596855	0.661194	0.000264098	0.00271653
Cfhr1	complement factor H-related 1 [Source:RGD Symbol;Acc:1310510]	-0.596799	0.661219	0.00130771	0.00828282
Ahctf1	AT hook containing transcription factor 1 [Source:RGD Symbol;Acc:1561291]	-0.596421	0.661393	0.0029888	0.014983
Apoh	apolipoprotein H (beta-2-glycoprotein I) [Source:RGD Symbol;Acc:1310625]	-0.595924	0.66162	0.00741165	0.0289273
Hgfac	HGF activator [Source:RGD Symbol;Acc:70909]	-0.595589	0.661774	6.48899e-05	0.00108518
Ppp2r3a	protein phosphatase 2, regulatory subunit B'', alpha [Source:RGD Symbol;Acc:1306958]	-0.594382	0.662328	0.0141301	0.046232
Gjb1	gap junction protein, beta 1 [Source:RGD Symbol;Acc:61926]	-0.593495	0.662735	0.000222677	0.0024137
Slc31a1	solute carrier family 31 (copper transporter), member 1 [Source:RGD Symbol;Acc:620059]	-0.59326	0.662843	7.05854e-06	0.000295712
Gde1	glycerophosphodiester phosphodiesterase 1 [Source:RGD Symbol;Acc:621788]	-0.592554	0.663168	0.000984554	0.00674053
Ctu1	cytosolic thiouridylase subunit 1 [Source:RGD Symbol;Acc:1308740]	-0.591392	0.663702	0.00187422	0.0107938
Igf1	insulin-like growth factor 1 [Source:RGD Symbol;Acc:2868]	-0.590916	0.663921	0.00159888	0.00962287
Peli1	pellino E3 ubiquitin protein ligase 1 [Source:RGD Symbol;Acc:1311199]	-0.590243	0.664231	0.00110873	0.00734505
Rab40b	Rab40b, member RAS oncogene family [Source:RGD Symbol;Acc:1305663]	-0.589738	0.664463	0.00814391	0.0310099
Apoe	apolipoprotein E [Source:RGD Symbol;Acc:2138]	-0.589678	0.664491	0.00198696	0.0112241
Serinc1	serine incorporator 1 [Source:RGD Symbol;Acc:727843]	-0.589423	0.664609	4.11066e-06	0.000213839
Mreg	melanoregulin [Source:RGD Symbol;Acc:1562333]	-0.589334	0.66465	0.00979034	0.0354345
Fbxl17	F-box and leucine-rich repeat protein 17 [Source:RGD Symbol;Acc:1309773]	-0.588946	0.664828	0.000370268	0.00338833
Atp5g1	ATP synthase, H+ transporting, mitochondrial Fo complex, subunit C1 (subunit 9) [Source:RGD Symbol;Acc:61933]	-0.588427	0.665068	4.33268e-05	0.000839587
R3hdm4	R3H domain containing 4 [Source:RGD Symbol;Acc:1307067]	-0.587806	0.665354	0.00040304	0.0035976
Lima1	LIM domain and actin binding 1 [Source:RGD Symbol;Acc:1564050]	-0.587029	0.665712	0.00237133	0.0127647
Tert	telomerase reverse transcriptase [Source:RGD Symbol;Acc:70494]	-0.586058	0.666161	0.00010713	0.00148612
